# Supplementary material for: Marker-trait association analyses revealed major novel QTLs for grain yield and related traits in durum wheat
Source: Front Plant Sci. 2023 Jan 26;13:1009244. doi: 10.3389/fpls.2022.1009244 (PMC9909559; doi:10.3389/fpls.2022.1009244)
Supplement: Supplementary file 1 [file Table_1.xlsx]

## Sheet: Sheet1
Supplementary Table 1. Description of association panel used for Genome-Wide Association Study
Genotype code	Accession name	Collection sites
G1	5328	Bale
G2	5309	North Shewa
G3	5332	Gonder
G4	5330	Bale
G5	5087	Bale
G6	5164	East Shewa
G7	5001	East Shewa
G8	5107	Bale
G9	5109	Bale
G10	5204	Gojam
G11	5228	Bale
G12	5473	North Shewa
G13	5257	North Shewa
G14	5256	North Shewa
G15	5259	North Shewa
G16	5255	North Shewa
G17	5168	North Shewa
G18	5254	North Shewa
G19	5014	West Shewa
G20	5020	East Shewa
G21	5468	Tigray
G22	5471	Tigray
G23	5260	North Shewa
G24	5261	North Shewa
G25	5338	Gojam
G26	5336	SNNP
G27	5056	Arsi
G28	5291	Gojam
G29	5343	Gonder
G30	5601	SNNP
G31	5267	East Shewa
G32	5163	Arsi
G33	5246	East Shewa
G34	5192	SNNP
G35	5071	Arsi
G36	5245	East Shewa
G37	5070	Bale
G38	5242	East Shewa
G39	5023	West Shewa
G40	5388	Bale
G41	5078	West Shewa
G42	5348	Tigray
G43	5344	East Shewa
G44	5342	Gonder
G45	5340	Gojam
G46	5052	East Shewa
G47	5049	East Shewa
G48	5051	North Shewa
G49	5207	Gojam
G50	5623	East Shewa
G51	5558	SNNP
G52	5504	East Shewa
G53	5188	SNNP
G54	5278	Bale
G55	5281	East Shewa
G56	5627	North Shewa
G57	5554	West Shewa
G58	5516	Tigray
G59	5026	East Shewa
G60	5057	Arsi
G61	5104	Bale
G62	5288	West Shewa
G63	5617	Gojam
G64	5216	Gonder
G65	5577	Tigray
G66	5482	Arsi
G67	5573	Tigray
G68	5552	SNNP
G69	5236	North Shewa
G70	5467	Tigray
G71	5009	West Shewa
G72	5383	Bale
G73	5162	Tigray
G74	5006	Bale
G75	5169	North Shewa
G76	5576	North Shewa
G77	5181	East Shewa
G78	5239	Gojam
G79	5375	East Shewa
G80	5574	East Shewa
G81	5561	Gonder
G82	5476	Tigray
G83	5215	Gonder
G84	5294	Gonder
G85	5286	Tigray
G86	5452	North Shewa
G87	5451	North Shewa
G88	5364	East Shewa
G89	5365	East Shewa
G90	5220	Gonder
G91	5519	SNNP
G92	5523	SNNP
G93	5202	Gojam
G94	5522	East Shewa
G95	5182	East Shewa
G96	5174	East Shewa
G97	5579	Gojam
G98	5397	Gojam
G99	5526	Tigray
G100	5410	West Shewa
G101	5414	Gojam
G102	5146	Bale
G103	5155	North Shewa
G104	5041	Bale
G105	5572	East Shewa
G106	5453	Tigray
G107	5102	Gojam
G108	5420	East Shewa
G109	5119	Bale
G110	5422	East Shewa
G111	5583	East Shewa
G112	5136	Tigray
G113	5117	Bale
G114	5612	North Shewa
G115	5158	North Shewa
G116	5459	Gonder
G117	5394	Tigray
G118	5393	Gonder
G119	5142	North Shewa
G120	5327	Bale
G121	5172	North Shewa
G122	5610	North Shewa
G123	5602	SNNP
G124	5305	East Shewa
G125	5371	North Shewa
G126	5326	West Shewa
G127	5544	SNNP
G128	5299	Gonder
G129	5219	Gonder
G130	5098	Bale
G131	5306	East Shewa
G132	5159	North Shewa
G133	5183	East Shewa
G134	5184	East Shewa
G135	5048	East Shewa
G136	5140	North Shewa
G137	7077	Arsi
G138	5465	East Shewa
G139	5076	North Shewa
G140	5017	Bale
G141	5005	Bale
G142	5062	East Shewa
G143	5591	East Shewa
G144	5073	Gonder
G145	5191	SNNP
G146	5461	SNNP
G147	5551	Tigray
G148	5597	North Shewa
G149	5518	SNNP
G150	5047	North Shewa
G151	5213	Gonder
G152	5241	East Shewa
G153	5165	West Shewa
G154	5011	Bale
G155	5039	East Shewa
G156	5433	East Shewa
G157	5571	East Shewa
G158	5401	East Shewa
G159	5177	East Shewa
G160	5230	West Shewa
G161	5289	West Shewa
G162	5426	SNNP
G163	5272	Arsi
G164	5095	Bale
G165	5372	East Shewa
G166	5015	North Shewa
G167	5434	East Shewa
G168	5249	East Shewa
G169	5189	SNNP
G170	5066	Bale
G171	5190	SNNP
G172	5025	West Shewa
G173	5562	Gonder
G174	5251	North Shewa
G175	5030	East Shewa
G176	5563	East Shewa
G177	5457	East Shewa
G178	5506	East Shewa
G179	5018	Bale
G180	5035	East Shewa
G181	5234	West Shewa
G182	5125	Gonder
G183	5543	SNNP
G184	5065	Bale
G185	5594	Tigray
G186	5619	Bale
G187	5069	Bale
G188	5387	Bale
G189	5100	Bale
G190	5565	East Shewa
G191	5567	East Shewa
G192	5432	East Shewa
G193	2211	Tigray
G194	4649	Tigray
G195	5020	East Shewa
G196	5043	West Shewa
G197	5044	East Shewa
G198	5057	Arsi
G199	5140	North Shewa
G200	5141	North Shewa
G201	5142	North Shewa
G202	5143	North Shewa
G203	5149	West Shewa
G204	5152	SNNP
G205	5158	North Shewa
G206	5168	North Shewa
G207	5169	North Shewa
G208	5171	North Shewa
G209	3540	Tigray
G210	5179	East Shewa
G211	5181	East Shewa
G212	5182	East Shewa
G213	5183	East Shewa
G214	5197	Gojam
G215	5198	Gojam
G216	5214	Gonder
G217	5342	Gonder
G218	5344	East Shewa
G219	5354	West Shewa
G220	5369	North Shewa
G221	5373	East Shewa
G222	5434	East Shewa
G223	5441	East Shewa
G224	5465	East Shewa
G225	5470	Gonder
G226	5472	North Shewa
G227	5491	East Shewa
G228	5492	East Shewa
G229	5502	East Shewa
G230	5504	East Shewa
G231	5507	East Shewa
G232	5510	North Shewa
G233	5515	East Shewa
G234	5526	Tigray
G235	5537	West Shewa
G236	5572	East Shewa
G237	5576	North Shewa
G238	7019	Arsi
G239	5581	North Shewa
G240	5582	East Shewa
G241	5586	North Shewa
G242	5591	East Shewa
G243	5593	North Shewa
G244	5597	North Shewa
G245	5600	North Shewa
G246	5609	North Shewa
G247	5618	North Shewa
G248	5627	North Shewa
G249	5642	Gonder
G250	5653	Tigray
G251	5666	East Shewa
G252	5669	Tigray
G253	5707	North Shewa
G254	5729	East Shewa
G255	5892	North Shewa
G256	5893	North Shewa
G257	5898	SNNP
G258	5909	North Shewa
G259	5485	Gonder
G260	5103	Bale
G261	5923	Arsi
G262	6102	West Shewa
G263	6914	Gojam
G264	6933	Bale
G265	6936	Bale
G266	6955	Arsi
G267	6968	Gojam
G268	6971	Gojam
G269	6974	Gojam
G270	6975	Gojam
G271	6983	Arsi
G272	6987	Arsi
G273	6988	Arsi
G274	5568	East Shewa
G275	7000	Arsi
G276	7002	Arsi
G277	7003	Arsi
G278	7004	Arsi
G279	7007	Arsi
G280	7009	Arsi
G281	7010	Arsi
G282	7014	Arsi
G283	7015	Arsi
G284	7018	Arsi
G285	7020	Arsi
G286	7031	Arsi
G287	5548	East Shewa
G288	7046	Arsi
G289	7050	Arsi
G290	7056	Arsi
G291	7060	Arsi
G292	7063	Arsi
G293	7064	Arsi
G294	7069	Arsi
G295	7075	Arsi
G296	7076	Arsi
G297	7078	Arsi
G298	7082	Bale
G299	7083	Bale
G300	7084	Arsi
G301	7104	North Shewa
G302	7133	North Shewa
G303	7135	North Shewa
G304	7150	Arsi
G305	7201	East Shewa
G306	7205	East Shewa
G307	7207	West Shewa
G308	7209	West Shewa
G309	7210	West Shewa
G310	7218	West Shewa
G311	7242	Arsi
G312	7295	Gonder
G313	7313	Arsi
G314	7317	Arsi
G315	7343	Bale
G316	7375	Gonder
G317	7378	Gonder
G318	7464	Gonder
G319	7477	Gonder
G320	5269	East Shewa
G321	7532	Gonder
G322	7568	Gonder
G323	7569	Gonder
G324	7572	Gonder
G325	7576	Gonder
G326	7578	Gonder
G327	7580	Gonder
G328	7581	Gonder
G329	7626	North Shewa
G330	7629	North Shewa
G331	7631	North Shewa
G332	7641	Gojam
G333	7647	Gojam
G334	7649	Gojam
G335	7664	Gojam
G336	7666	Gojam
G337	7673	Gojam
G338	7683	Gojam
G339	7710	Bale
G340	7712	North Shewa
G341	7713	North Shewa
G342	7798	Gojam
G343	7801	Gojam
G344	7822	Gojam
G345	7823	Gojam
G346	3540	Tigray
G347	7826	Gojam
G348	7827	Gojam
G349	7828	Gojam
G350	7832	Gojam
G351	7880	East Shewa
G352	7999	West Shewa
G353	8072	Bale
G354	214370	East Shewa
G355	222393	Arsi
G356	222427	Arsi
G357	226225	East Shewa
G358	226241	North Shewa
G359	7832	Gojam
G360	226897	West Shewa
G361	230678	Bale
G362	235051	Gonder
G363	238891	Bale
G364	239693	Bale
G365	239694	Bale
G366	239711	Bale
G367	242779	East Shewa
G368	242781	East Shewa
G369	242782	East Shewa
G370	242783	East Shewa
G371	242784	East Shewa
G372	242785	East Shewa
G373	242786	East Shewa
G374	242787	East Shewa
G375	242789	East Shewa
G376	242790	East Shewa
G377	242791	East Shewa
G378	242792	East Shewa
G379	242793	East Shewa
G380	243698	Gonder
G381	243700	Gonder
G382	243701	Gonder
G383	243703	Gonder
G384	243706	Gonder
G385	243717	Tigray
G386	274497	Arsi
G387	Yerer	Modern cultivars
G388	Kilinto	Modern cultivars
G389	Quamy	Modern cultivars
G390	Mangudo	Modern cultivars
G391	Mukiye	Modern cultivars
G392	Ginchi	Modern cultivars
G393	Dembi	Modern cultivars
G394	Bichena	Modern cultivars
G395	Robe	Modern cultivars
G396	Don-matteo	Modern cultivars
G397	Alem-tena	Modern cultivars
G398	Ld-357	Modern cultivars
G399	Tesfaye	Modern cultivars
G400	Werer	Modern cultivars
G401	Hitosa	Modern cultivars
G402	Utuba	Modern cultivars
G403	Gerado	Modern cultivars
G404	Assasa	Modern cultivars
G405	Arandato	Modern cultivars
G406	Tob-66	Modern cultivars
G407	Boohai	Modern cultivars
G408	Cocorit-71	Modern cultivars
G409	Foka	Modern cultivars
G410	Ude	Modern cultivars
G411	Bakalcha	Modern cultivars
G412	Ejersa	Modern cultivars
G413	Tate	Modern cultivars
G414	Oda	Modern cultivars
G415	Toltu	Modern cultivars
G416	Ebsa	Modern cultivars
G417	Dire	Modern cultivars
G418	Ilani	Modern cultivars
G419	Leliso	Modern cultivars
G420	Bulala	Modern cultivars
Where AccN: Accession name
