# Supplementary material for: Marker-trait association analyses revealed major novel QTLs for grain yield and related traits in durum wheat
Source: Front Plant Sci. 2023 Jan 26;13:1009244. doi: 10.3389/fpls.2022.1009244 (PMC9909559; doi:10.3389/fpls.2022.1009244)
Supplement: Supplementary Table 6 — GWAS complete output for phenological, plant architecture, grain yield, and yield-related traits across five test sites and combined data. “Trait” indicate measured phenotypic data including; DTH, Days to heading; DTM, Days to physiological maturity; NET, Number of effective tillers per plant; GFP, Grain filling period; PHT, Plant height; SPL, Spike length; SPP, Number of spikelets per spike; TKW, Thousand kernel weight; and GYD, Grain yield. Loc, test sites, AK, CD, HO, KU, and SN are Akaki, Chefe Donsa, Holeta, Kulumsa, and Sinana test sites, respectively. CO; reports combined environments data; CHR, chromosome; SNP, Single nucleotide polymorphisms; POS, Physical position; MAF, minor allele frequency; P.value, reports the significance of the nominal tests and PVE, reports phenotypic variance explained. This Supplementary Table is also presented in Excel format. [file Table_6.xlsx]

## Sheet: Sheet1
Supplementary Table 6. GWAS complete output for phenological, plant architecture, grain yield, and yield-related traits across five test locations and combined data. “Trait” indicate measured phenotypic data´s including; DTH, Days to heading; DTM, Days to physiological maturity; NET, Number of effective tillers per plant; GFP, Grain filling period; PHT, Plant height; SPL, Spike length; SPP, Numbe…
Loc	Trait	SNP	Chr	POS	P.value	maf	nobs	effect	PVE
AK	DTH	Jagger_c10188_98	2A	773395945	1.55991e-06	0.0857143	420	2.77071	4.94
AK	DTH	BS00066231_51	5B	635573982	8.58357e-11	0.383333	420	-1.27679	7.15
AK	DTH	Tdurum_contig30909_76	7B	719904260	1.1888e-07	0.111905	420	-2.25381	43.56
AK	DTM	AX-89760660	1B	519060573	5.68632e-07	0.0702381	420	-1.36021	23.05
AK	DTM	AX-94837249	1B	319665885	2.5573e-09	0.0583333	420	-1.59497	30.83
AK	DTM	IAAV6944	4A	537343781	3.38199e-06	0.0595238	420	-1.59078	1.31
AK	GFP	BS00110442_51	2B	105446858	4.04067e-06	0.469048	420	-1.03127	5.09
AK	GFP	Excalibur_c19658_82	3A	4966407	2.53717e-08	0.052381	420	2.36732	1.67
AK	GFP	AX-158550793	5A	650914179	7.23722e-07	0.052381	420	3.15065	1.76
AK	GFP	BS00065714_51	5A	650525920	7.23722e-07	0.052381	420	3.15065	19.97
AK	GFP	BS00091519_51	5B	5174649	1.97504e-09	0.052381	420	2.11223	1.47
AK	GFP	Kukri_c60966_261	6B	693337622	3.43777e-08	0.0833333	420	-2.39173	6.06
AK	GYD	IAAV3365	5A	548344620	4.17182e-08	0.0571429	420	-0.858709	15.05
AK	GYD	AX-109873492	5B	683556642	7.11145e-09	0.134524	420	0.487805	10.59
AK	GYD	Kukri_c11467_993	7B	697952333	1.34624e-07	0.332143	420	-0.295389	2.26
AK	NET	AX-158544605	1A	485622264	1.82697e-07	0.414286	420	-0.314602	4.41
AK	NET	IAAV1650	5A	546429469	7.57003e-09	0.339286	420	0.329246	6.28
AK	PHT	AX-158535322	6B	451371155	2.43095e-08	0.052381	420	-6.22218	70.81
AK	SPL	AX-109897617	1A	35535728	1.2778e-08	0.477381	420	-0.248401	6.33
AK	SPL	wsnp_Ex_c31570_40343841	5A	112213091	4.43772e-06	0.278571	420	0.257816	16.1
AK	TKW	Excalibur_c35289_64	1B	670112797	3.68528e-06	0.160714	420	1.12318	1.15
AK	TKW	Excalibur_c94383_157	2B	777260363	3.08028e-08	0.35	420	-1.03435	1.82
AK	TKW	BobWhite_rep_c62964_873	2B	157606105	8.99647e-07	0.280952	420	1.17652	2.69
AK	TKW	Excalibur_rep_c67779_2380	4B	87993625	4.24137e-07	0.47619	420	-1.04114	1
AK	TKW	Tdurum_contig25393_218	5B	83438647	1.19212e-13	0.444048	420	-1.40931	2.19
AK	TKW	BS00066605_51	6B	553969720	1.18192e-07	0.121429	420	1.45034	0.77
AK	TKW	RAC875_c315_1309	7B	219521153	7.97751e-07	0.134524	420	1.52712	2.2
CD	DTH	IACX11338	1B	522669860	1.53062e-12	0.0904762	420	-3.33874	9.29
CD	DTH	AX-94884567	2A	756029643	3.77448e-06	0.159524	420	0.809653	0.09
CD	DTH	RAC875_c53037_181	3A	738746190	7.3881e-08	0.0690476	420	1.33744	20.4
CD	DTH	AX-109859693	5B	5172617	3.11856e-09	0.052381	420	1.36571	7.82
CD	DTM	Tdurum_contig92835_177	1B	679863005	1.13751e-06	0.117857	420	0.52004	3.54
CD	DTM	AX-94514569	1B	664310546	2.7425e-06	0.34881	420	0.317983	4.44
CD	DTM	Kukri_rep_c73477_888	2A	70572673	1.87494e-10	0.0928571	420	-2.68557	2.04
CD	DTM	Ku_c6546_718	2B	201847126	1.33295e-07	0.0690476	420	-0.989771	1.13
CD	DTM	AX-94505827	5B	600687853	6.77405e-07	0.0928571	420	-0.817402	1.15
CD	DTM	wsnp_Ex_c26252_35497729	5B	28090595	4.82574e-07	0.280952	420	-0.494451	3.91
CD	DTM	AX-94858947	5B	427033211	1.06441e-09	0.17381	420	-0.746689	24.05
CD	DTM	AX-94448837	6B	669648453	1.01154e-07	0.0761905	420	0.805955	1.72
CD	DTM	BS00094893_51	6B	679709766	1.28185e-06	0.05	420	1.09896	4.78
CD	GFP	wsnp_Ku_c10292_17066821	1A	499103671	1.10829e-07	0.2	420	-0.924103	3.72
CD	GFP	AX-158548765	3B	761084545	2.23298e-09	0.305952	420	-0.826573	3.85
CD	GFP	AX-95659660	6B	438466711	9.83711e-07	0.37381	420	-0.901924	3.31
CD	GFP	AX-109815462	7A	35467799	1.03897e-07	0.338095	420	-0.840885	2.72
CD	PHT	AX-94761687	3B	257465461	3.25512e-13	0.0571429	420	7.1526	4.39
CD	PHT	AX-158567449	7A	2930347	7.22809e-10	0.115476	420	2.69198	73.96
CD	SPL	Kukri_c15391_468	1B	559827974	8.79561e-07	0.234524	420	0.302397	1.26
CD	SPL	BS00067003_51	1B	34498306	1.6107e-07	0.0892857	420	-0.541467	2.88
CD	SPL	AX-108928765	5A	518590368	9.05337e-13	0.134524	420	-1.24775	1.33
CD	SPL	BS00076190_51	5A	418018280	1.42436e-09	0.0785714	420	-0.656055	15.74
CD	SPL	AX-158525667	5B	568114212	4.99995e-06	0.185714	420	0.230242	7.06
CD	SPL	AX-158566130	6A	554998985	1.2448e-06	0.119048	420	-0.360268	10.57
CD	TKW	RFL_Contig1027_442	1B	7873093	2.58226e-09	0.0738095	420	2.42655	1.99
CD	TKW	BS00093992_51	2B	585644151	4.08425e-06	0.385714	420	-0.984243	7.14
CD	TKW	Tdurum_contig55443_1361	3A	746380464	3.0559e-10	0.1	420	-1.87879	4.89
CD	TKW	BS00071597_51	3B	803879943	6.01278e-08	0.19881	420	1.49636	1.94
CD	TKW	AX-94640059	7A	686968079	1.65234e-10	0.436905	420	1.17251	23.63
CO	DTH	IACX11338	1B	522669860	1.43456e-06	0.0904762	420	-2.04099	22.18
CO	DTH	AX-94884567	2A	756029643	5.54677e-08	0.159524	420	0.765614	0.36
CO	DTH	AX-109859693	5B	5172617	3.78017e-09	0.052381	420	1.15981	5.13
CO	DTH	wsnp_BE496986B_Ta_2_2	6B	568039035	1.80668e-08	0.170238	420	-0.675946	5.28
CO	DTH	AX-158591262	7A	30075367	5.13281e-07	0.309524	420	-0.509671	1.62
CO	DTH	Ku_c24482_1132	7B	155935903	3.69626e-07	0.289286	420	-0.664327	1.67
CO	DTM	Kukri_rep_c73477_888	2A	70572673	1.55589e-23	0.0928571	420	-2.53841	32.88
CO	DTM	AX-109869840	6A	603461435	2.75361e-06	0.0535714	420	-0.738675	21.07
CO	DTM	Tdurum_contig49186_437	7A	32558067	5.98292e-09	0.489286	420	0.287867	1.88
CO	DTM	Tdurum_contig12722_779	7A	44540113	4.95657e-07	0.0702381	420	0.41377	4.45
CO	GFP	RAC875_c62223_86	3B	763192473	1.31126e-07	0.322619	420	-0.532839	3.58
CO	GFP	Kukri_c60966_261	6B	693337622	5.50108e-07	0.0833333	420	-1.41319	30.67
CO	GYD	IAAV3365	5A	548344620	1.87701e-10	0.0571429	420	-0.787705	44.95
CO	GYD	RAC875_c57656_170	7A	614197852	1.75039e-06	0.460714	420	0.168544	1.74
CO	NET	GENE-0410_71	1B	523053033	1.7884e-07	0.438095	420	0.224264	5.61
CO	NET	AX-94782013	7B	604310198	3.10157e-06	0.0916667	420	-0.249858	2.79
CO	PHT	AX-158521163	1B	669849432	3.25148e-06	0.0642857	420	-2.10341	1.92
CO	PHT	AX-158602974	1B	580658793	5.16606e-11	0.0559524	420	-4.32513	2.68
CO	PHT	AX-95259256	1B	629504430	2.07679e-07	0.121429	420	-1.52231	4.51
CO	PHT	wsnp_BE443745A_Ta_2_1	5A	439542987	7.51027e-08	0.37381	420	1.11811	2.59
CO	PHT	BS00091519_51	5B	5174649	2.79112e-06	0.052381	420	-2.02951	9.64
CO	PHT	AX-95154560	6B	120830636	5.51278e-08	0.0535714	420	2.73146	23.76
CO	PHT	Tdurum_contig75127_589	7B	697951769	5.0922e-08	0.0619048	420	-3.87567	8.34
CO	SPL	Tdurum_contig45715_1246	1B	314321199	6.74631e-07	0.47619	420	-0.258422	3.62
CO	SPL	Kukri_c17062_618	2A	522595273	4.96382e-07	0.278571	420	0.173371	2.75
CO	SPL	Tdurum_contig76960_213	2A	492195805	3.17135e-07	0.133333	420	-0.629471	12.3
CO	SPL	Kukri_c3096_1411	2B	314134332	3.40111e-07	0.22381	420	0.284394	3.02
CO	SPL	AX-94615777	5A	529858969	2.51717e-07	0.445238	420	0.149255	1.01
CO	SPP	RAC875_c400_193	1B	1547605	8.21951e-07	0.0966587	419	-0.253636	1.53
CO	SPP	AX-89760660	1B	519060573	8.65163e-09	0.0704057	419	-0.494385	16.82
CO	SPP	Tdurum_contig25602_212	2B	546442999	3.25386e-07	0.236277	419	0.22297	1.76
CO	SPP	AX-158597411	2B	99223728	2.38152e-06	0.491647	419	0.238898	2.27
CO	SPP	AX-94631122	3A	723577013	1.23025e-09	0.23031	419	0.307545	0.63
CO	SPP	BS00110281_51	4A	724872914	1.51333e-06	0.0572792	419	0.411793	4.5
CO	SPP	AX-158591111	7A	33518205	7.03418e-08	0.235084	419	-0.241176	0.85
CO	TKW	AX-158606713	1B	546979073	1.26545e-06	0.261905	420	-0.67428	1.05
CO	TKW	BS00071597_51	3B	803879943	7.43197e-09	0.19881	420	1.43536	7.93
CO	TKW	AX-158541767	3B	61267921	2.83169e-07	0.0738095	420	-1.81819	10.6
CO	TKW	RAC875_c41315_157	5A	431829169	3.78422e-06	0.0964286	420	-1.28234	5.65
CO	TKW	AX-158564275	6A	528989018	3.23204e-10	0.0928571	420	-1.57224	5.45
CO	TKW	wsnp_Ex_rep_c66939_65371026	7A	6480158	1.99623e-06	0.179762	420	-0.810575	1.72
CO	TKW	AX-94640059	7A	686968079	4.86263e-06	0.436905	420	0.652463	1.23
HO	DTH	IACX11338	1B	522669860	1.37477e-08	0.0904762	420	-2.56025	24.27
HO	DTH	AX-158533564	4A	715350249	1.75315e-06	0.0654762	420	-1.2251	2.34
HO	DTH	AX-158551103	5A	420256399	1.35771e-07	0.363095	420	0.64263	1.58
HO	DTH	AX-158599793	5B	426783359	3.55694e-06	0.167857	420	-0.842921	3.32
HO	DTH	AX-109859693	5B	5172617	7.41924e-09	0.052381	420	1.29097	6.59
HO	DTH	RAC875_c26400_88	6A	198020128	6.15581e-07	0.161905	420	0.8055	2.22
HO	DTM	BS00010988_51	2B	735276651	5.35364e-07	0.119048	420	2.0166	88.66
HO	GFP	wsnp_Ex_c11379_18370982	6B	675250971	2.57562e-06	0.072619	420	1.1177	34.23
HO	PHT	AX-158556621	1A	580289140	1.78653e-08	0.0547619	420	-4.53736	2.3
HO	PHT	AX-95259256	1B	629504430	3.2175e-12	0.121429	420	-4.09128	8.75
HO	PHT	BS00041911_51	5A	570699626	2.00632e-06	0.135714	420	-4.57116	1.48
HO	PHT	Excalibur_c6010_433	5B	45735653	1.06748e-06	0.420238	420	-2.29566	4.72
HO	PHT	Excalibur_c22223_188	6B	122739337	2.01025e-09	0.0869048	420	6.55219	4.2
HO	PHT	AX-94716924	7A	639173218	2.80681e-07	0.383333	420	3.10318	7.68
HO	SPL	RAC875_c829_1215	2A	16805885	1.15576e-06	0.34881	420	0.264599	2.28
HO	SPL	BobWhite_c8113_532	2B	205399279	2.75852e-08	0.227924	419	0.304703	4.15
HO	SPL	AX-158562561	2B	8786222	1.29116e-06	0.0511905	420	0.702762	14.64
HO	SPL	Tdurum_contig97942_51	5B	684127981	3.38747e-10	0.110979	419	0.446257	28.83
HO	SPL	BS00024065_51	7B	523648849	4.3959e-09	0.117857	420	0.532592	12.19
HO	TKW	BS00071597_51	3B	803879943	1.16988e-06	0.19881	420	1.26696	1.73
HO	TKW	AX-158614128	3B	818026398	2.0794e-09	0.0666667	420	2.35164	2.76
HO	TKW	AX-158564275	6A	528989018	5.5815e-08	0.0928571	420	-1.79109	1.87
HO	TKW	AX-158527190	6A	600285093	4.21425e-06	0.49881	420	1.09843	2.87
HO	TKW	AX-158559426	6B	114918378	1.60558e-08	0.208333	420	-1.31944	5.19
HO	TKW	Excalibur_c16961_85	6B	182067935	6.53163e-08	0.22381	420	-1.15216	9.26
HO	TKW	AX-94640059	7A	686968079	5.40483e-07	0.436905	420	0.757637	10.16
KU	DTH	AX-94884567	2A	756029643	1.74855e-06	0.159524	420	0.845231	5.65
KU	DTH	wsnp_BE496986B_Ta_2_2	6B	568039035	3.81954e-07	0.170238	420	-0.743055	13.82
KU	DTM	Kukri_c8390_1102	1B	4925448	1.14369e-06	0.139286	420	0.58382	1.01
KU	DTM	AX-94693683	2A	37955595	2.09718e-13	0.121429	420	-1.41623	1.01
KU	DTM	BS00105409_51	2B	643987240	5.23435e-09	0.119048	420	-1.35654	38.11
KU	DTM	Tdurum_contig49804_392	3B	3415564	8.47088e-13	0.304762	420	0.735417	1.02
KU	DTM	AX-109508535	4A	597241983	2.65447e-10	0.340476	420	0.808629	1.01
KU	DTM	Kukri_c26747_211	5B	583805863	8.24034e-09	0.0583333	420	-1.17044	1.03
KU	DTM	wsnp_Ex_c9750_16105678	6B	590010870	4.15576e-27	0.0678571	420	11.2405	1.01
KU	DTM	wsnp_BE490200B_Ta_2_1	6B	590950448	5.9574e-31	0.0714286	420	1.41529	1.01
KU	DTM	AX-108848968	6B	575610177	1.24571e-14	0.05	420	1.75565	1.03
KU	DTM	wsnp_Ex_c5744_10087758	6B	600184894	6.00272e-07	0.0690476	420	-3.0717	1.05
KU	DTM	AX-158589031	6B	592830826	1.38508e-07	0.134524	420	-0.877375	1.07
KU	DTM	RFL_Contig4251_851	6B	592782270	5.10436e-13	0.0666667	420	-5.61194	58.41
KU	DTM	AX-94552304	7B	574383526	1.13703e-06	0.319048	420	0.518575	1.12
KU	GFP	Kukri_c8390_1102	1B	4925448	2.36783e-07	0.139286	420	1.06912	10.59
KU	GFP	AX-158541582	3B	818190799	1.34518e-06	0.104762	420	1.58369	27
kU	GYD	wsnp_Ex_c21532_30680512	2B	397463275	3.29281e-11	0.0595238	420	1.04092	5.68
kU	GYD	Excalibur_c30744_181	2B	754955626	4.25423e-07	0.228571	420	-0.563919	42.47
KU	PHT	wsnp_Ex_c19724_28720939	5A	466172138	4.62958e-07	0.153571	420	-2.78379	1.75
KU	PHT	Ra_c73292_443	5B	511520104	1.23023e-15	0.0833333	420	15.7889	2.72
KU	PHT	Kukri_c52496_434	7B	594529838	2.12209e-06	0.246429	420	-1.59488	78.75
KU	SPL	wsnp_Ex_c65790_64067038	2B	454923283	1.92987e-08	0.282143	420	-0.257697	1.6
KU	SPL	AX-94401833	3A	188277536	1.12744e-06	0.190476	420	-0.234873	2.83
KU	SPL	wsnp_BE426418A_Ta_2_1	3A	721965234	4.80445e-06	0.12381	420	0.27087	3.1
KU	SPL	AX-94960570	3B	26208640	2.42742e-06	0.407143	420	0.220209	17.68
KU	SPL	AX-158559498	6B	114211134	1.63083e-06	0.0809524	420	0.462231	7.75
KU	SPP	AX-158605698	1A	572638169	1.81701e-06	0.163484	419	-0.495214	11.55
KU	SPP	AX-94631122	3A	723577013	1.04012e-08	0.23031	419	0.454953	1
KU	SPP	AX-158591111	7A	33518205	7.20084e-07	0.235084	419	-0.353235	3.88
KU	TKW	BS00087601_51	1A	474028553	3.69287e-06	0.410714	420	0.887971	1.11
KU	TKW	RAC875_c25271_138	2B	749840078	2.68338e-08	0.188095	420	1.40656	1.38
KU	TKW	BS00071597_51	3B	803879943	4.87052e-14	0.19881	420	2.29778	1.59
KU	TKW	AX-95142576	4A	42823207	2.21969e-07	0.363095	420	-1.18543	1.78
KU	TKW	IAAV7323	4B	1400851	2.34594e-06	0.245238	420	1.28411	1.45
KU	TKW	Ra_c73292_443	5B	511520104	4.1059e-12	0.0833333	420	-6.65756	1.5
KU	TKW	AX-158527190	6A	600285093	3.67915e-06	0.49881	420	1.26455	4.9
KU	TKW	AX-158559426	6B	114918378	3.4305e-07	0.208333	420	-1.28909	1
KU	TKW	Excalibur_c16961_85	6B	182067935	3.85659e-09	0.22381	420	-1.20694	35.06
KU	TKW	AX-94640059	7A	686968079	1.97395e-08	0.436905	420	1.0082	1.61
SN	DTH	AX-94884567	2A	756029643	1.74855e-06	0.159524	420	0.845231	5.65
SN	DTH	wsnp_BE496986B_Ta_2_2	6B	568039035	3.81954e-07	0.170238	420	-0.743055	13.82
SN	DTM	Kukri_c91538_610	5B	701170437	1.6829e-08	0.0595238	420	-1.91485	25.77
SN	DTM	RAC875_c45062_305	7B	635448767	4.39831e-06	0.460714	420	0.370288	1.69
SN	GYD	D_contig36160_443	3B	816601068	7.68533e-09	0.0511905	420	-1.5883	51.7
SN	NET	IAAV1650	5A	546429469	3.85398e-08	0.339286	420	0.446432	13.3
SN	SPL	AX-109392556	3A	559165792	2.11489e-06	0.0642857	420	-0.539788	4.54
SN	SPL	wsnp_Ku_c3956_7237707	3A	504998631	3.56876e-07	0.32619	420	0.387627	14.65
SN	SPL	RAC875_rep_c104791_336	4A	711436701	4.65559e-06	0.0821429	420	0.632948	17.09
SN	SPP	AX-158569280	1A	555403252	9.87948e-08	0.281623	419	0.385452	12.38
SN	SPP	AX-158597411	2B	99223728	2.43943e-06	0.491647	419	0.362877	4.19
SN	TKW	wsnp_Ku_c3869_7094615	5B	435310110	5.28378e-10	0.295238	420	1.45746	9.33
SN	TKW	AX-158564275	6A	528989018	3.42287e-14	0.0928571	420	-2.4726	21.65
SN	TKW	wsnp_Ex_c8400_14157318	7B	682651424	1.76361e-06	0.208333	420	-1.14012	1.38
