# Supplementary material for: Marker-trait association analyses revealed major novel QTLs for grain yield and related traits in durum wheat
Source: Front Plant Sci. 2023 Jan 26;13:1009244. doi: 10.3389/fpls.2022.1009244 (PMC9909559; doi:10.3389/fpls.2022.1009244)
Supplement: Supplementary Table 7 — High-confidence candidate genes were identified through marker-trait association analysis to associate with phenological, plant architecture, grain yield, and yield-related traits collected at five test sites. “Trait” indicates measured phenotypic data including; DTH, Days to heading; DTM, Days to physiological maturity; NET, Number of effective tillers per plant; GFP, Grain filling period; PHT, Plant height; SPL, Spike length; SPP, Number of spikelets per spike; TKW, Thousand kernel weight; and GYD, Grain yield. MTAs, Marker trait associations; SNPs, Single nucleotide polymorphisms. This Supplementary Table is also presented in Excel format. [file Table_7.xlsx]

## Sheet: Sheet1
"Supplementary Table 7. High confidence candidate genes identified through marker trait association analysis to associate with phenological, plant architecture, grain yield, and yield-related traits collected at five test locations. Trait, indicates measured phenotypic data´s including; DTH, Days to heading; DTM, Days to physiological maturity; NET, Number of effective tillers per plant; GFP, Gra…
Traits	MTAs (SNPs)	Traget	Gene ID	Description of identified candidate genes associated with MTAs	Gene Location and length
DTH	IACX11338	LT934112.1	TRITD1Bv1G169210	WEB family protein	1B:524862918-524865651
DTH			TRITD1Bv1G169550	Transcription repressor	1B:525795739-525796878
DTH			TRITD1Bv1G170320	Ubiquitin-conjugating enzyme E2	1B:527387314-527389399
DTH			TRITD1Bv1G170540	V-type proton ATPase subunit E	1B:528484674-528485902
DTH			TRITD1Bv1G169970	WRKY transcription factor	1B:526873942-526876463
DTH			TRITD1Bv1G168480	WRKY transcription factor	1B:523422292-523424581
DTH			TRITD1Bv1G169960	WRKY family transcription factor	1B:526841626-526842660
DTH			TRITD1Bv1G170060	WRKY DNA-binding protein 39 G	1B:527017659-527018012
DTH			TRITD1Bv1G168760	Aminotransferase like protein	1B:523937050-523940486
DTH			TRITD1Bv1G168660	Proline-rich family protein G	1B:523806952-523807820
DTH	AX-94884567	LT934113.1	TRITD2Av1G287020	heat-inducible transcription repressor (DUF639)	2A:757618734-757622013
DTH			TRITD2Av1G286550	Plastid division protein CDP1, chloroplastic	2A:756812849-756817173
DTH			TRITD2Av1G286000	Chromatin structure-remodeling complex protein SYD G	2A:755296301-755296814
DTH			TRITD2Av1G286050	Chromatin structure-remodeling complex protein SYD G	2A:755489806-755491573
DTH			TRITD2Av1G285980	ATP-dependent RNA helicase	2A:755268188-755272310
DTH			TRITD2Av1G285910	Phototropic-responsive NPH3 family protein G	2A:755193168-755195672
DTH			TRITD2Av1G285440	Leucine-rich repeat receptor-like protein kinase	2A:754489130-754499867
DTH			TRITD2Av1G285320	Zinc finger protein-like 1 TE?	2A:754370320-754372576
DTH			TRITD2Av1G284960	Alpha-glucosidase	2A:753540038-753545106
DTH			TRITD2Av1G285390	Cysteine protease-like protein	2A:754470141-754470704
DTH			TRITD2Av1G285560	Pathogenesis-related protein PR-4	2A:754625657-754626157
DTH			TRITD2Av1G285780	Ubiquinone biosynthesis protein COQ4 homolog, mitochondrial	2A:755032059-755034211
DTH			TRITD2Av1G285800	Vacuolar protein sorting-associated protein 41-like protein	2A:755034904-755041674
DTH			TRITD2Av1G286290	Rapid alkalinization factor 1 G	2A:756026975-756027286
DTH			TRITD2Av1G286300	O-methyltransferase-like protein	2A:756028637-756029800
DTH	AX-109859693	LT934120.1	TRITD5Bv1G002150	Signal recognition particle 14 kDa protein	5B:5899472-5899869
DTH			TRITD5Bv1G002480	Disease resistance protein (NBS-LRR class) family	5B:6227888-6232245
DTH			TRITD5Bv1G002500	NBS-LRR disease resistance protein	5B:6495763-6499942
DTH			TRITD5Bv1G000650	DNA-directed RNA polymerase subunit G	5B:2282658-2283182
DTH			TRITD5Bv1G000820	Sucrose transporter protein	5B:2583417-2587888
DTH			TRITD5Bv1G000880	NADH dehydrogenase G	5B:2652138-2653199
DTH			TRITD5Bv1G001160	Sugar transporter, putative	5B:3317996-3319952
DTH			TRITD5Bv1G001610	60S ribosomal protein L35a-like protein	5B:4558422-4558844
DTH	wsnp_BE496986B_Ta_2_2	LT934122.1	TRITD6Bv1G020500	Histone H2A	6B:57105506-57106068
DTH	AX-158591262	LT934123.1	TRITD7Av1G018960	Phosphate-responsive 1 family protein	7A:34602351-34603388
DTH			TRITD7Av1G019110	Oligopeptide transporter, putative	7A:34960171-34960650
DTH			TRITD7Av1G018550	Potassium transporter	7A:33854366-33856828
DTH			TRITD7Av1G018340	Disease resistance protein RPM1	7A:33470122-33471558
DTH			TRITD7Av1G018070	Phosphate transporter	7A:32853420-32855235
DTH			TRITD7Av1G017550	NAC domain-containing protein, putative	7A:31546753-31548244
DTH			TRITD7Av1G017750	Cell cycle checkpoint protein RAD1	7A:32162712-32165550
DTH			TRITD7Av1G017660	Cell cycle checkpoint protein RAD2	7A:31908571-31911167
DTH			TRITD7Av1G017240	zinc finger CCCH domain protein TE?	7A:30780092-30782694
DTH			TRITD7Av1G017210	GAGA-binding transcriptional activator	7A:30691838-30693920
DTH			TRITD7Av1G017230	Histone H1	7A:30776155-30776879
DTH			TRITD7Av1G016830	Katanin p60 ATPase-containing subunit, putative	7A:30039619-30070750
DTH			TRITD7Av1G016890	Phototropic-responsive NPH3 family protein G	7A:30214726-30215112
DTH			TRITD7Av1G013030	Seed maturation protein	7A:23460400-23460684
DTH			TRITD7Av1G013000	Seed maturation protein	7A:23435278-23435562
DTH			TRITD7Av1G016640	Seed maturation protein	7A:29802537-29802806
DTH			TRITD7Av1G016660	Seed maturation protein	7A:29804736-29804996
DTH			TRITD7Av1G015650	Mitochondrial carrier protein-like	7A:28086970-28096201
DTH			TRITD7Av1G011750	Growth-regulating factor	7A:20905388-20908162
DTH	Ku_c24482_1132	LT934124.1	TRITD7Bv1G056370	Chlorophyll a-b binding protein, chloroplastic	7B:157435482-157436520
DTH			TRITD7Bv1G056500	Seed maturation protein LEA 4	7B:157854628-157855010
DTH			TRITD7Bv1G056980	Mitochondrial glycoprotein-like	7B:159703245-159705467
DTH			TRITD7Av1G081040	Pre-mRNA-splicing factor SLU7 G	7A:192757454-192757858
DTH			TRITD7Bv1G057720	NADH-ubiquinone oxidoreductase chain 1	7B:162684253-162684739
DTH			TRITD7Bv1G057670	NADH-ubiquinone oxidoreductase chain 5	7B:162663033-162665346
DTH			TRITD7Bv1G057630	FLOWERING LOCUS T/ TERMINAL FLOWER 1-like protein	7B:162519251-162520668
DTH			TRITD7Bv1G057960	Fatty acid desaturase	7B:163244341-163245565
DTH			TRITD7Bv1G058480	Phosphate transporter PHO1-like protein	7B:164897716-164902189
DTH			TRITD7Bv1G057370	Galactan beta-1,4-galactosyltransferase GALS1	7B:161198037-161201019
DTH			TRITD7Bv1G057320	ATPase subunit 4	7B:161081505-161082083
DTH			TRITD7Bv1G057110	Phosphate translocator G	7B:160163996-160164337
DTH			TRITD7Bv1G056970	Pyrophosphate--fructose 6-phosphate 1-phosphotransferase subunit alpha	7B:159686584-159694029
DTH			TRITD7Bv1G056720	Zinc finger family protein	7B:158562417-158562866
DTH			TRITD7Bv1G056500	Seed maturation protein LEA 4	7B:157854628-157855010
DTH			TRITD7Bv1G056020	Zinc finger CCCH domain-containing protein 69	7B:156305823-156310307
DTH			TRITD7Bv1G055920	Carboxyl-terminal-processing protease	7B:156047922-156053278
DTH			TRITD7Bv1G055380	Lipid-binding serum glycoprotein	7B:154424060-154427701
DTH			TRITD7Bv1G055340	Vacuolar protein sorting-associated protein VTA1	7B:154395512-154399331
DTH			TRITD7Bv1G055260	RNA recognition motif	7B:154234960-154238394
DTH			TRITD7Bv1G055260	RNA recognition motif-containing family protein G	7B:154234960-154238394
DTH			TRITD7Bv1G055200	Microtubule associated family protein	7B:154128141-154131332
DTH			TRITD7Bv1G054510	Transducin/WD40 repeat protein	7B:152075754-152080694
DTM	AX-109869840	LT934121.1	TRITD6Av1G219990	Potassium-transporting ATPase potassium-binding subunit	6A:601494502-601497737
DTM			TRITD6Av1G219990	Potassium-transporting ATPase potassium-binding subunit G	6A:601494502-601497737
DTM			TRITD6Av1G220090	Auxin-responsive protein	6A:601671375-601673350
DTM			TRITD6Av1G220110	Riboflavin biosynthesis protein RibD	6A:601679719-601684819
DTM			TRITD6Av1G220960	Ethylene receptor	6A:603258174-603260717
DTM			TRITD6Av1G221200	Glucan endo-1,3-beta-glucosidase, putative	6A:603446194-603447642
DTM			TRITD6Av1G221300	Protein KINESIN LIGHT CHAIN-RELATED 3	6A:603563691-603567954
DTM			TRITD6Av1G221370	FBD-associated F-box protein	6A:603696088-603697849
DTM			TRITD6Av1G221380	transcription factor bHLH155-like protein G	6A:603761376-603761918
DTM			TRITD6Av1G222200	Ubiquitin carboxyl-terminal hydrolase	6A:604869925-604872692
DTM			TRITD6Av1G222190	Polyribonucleotide nucleotidyltransferase	6A:604839181-604845313
DTM			TRITD6Av1G222530	Disease resistance protein RPM1	6A:605384995-605416923
DTM			TRITD6Av1G222620	Holliday junction ATP-dependent DNA helicase RuvB	6A:605583034-605796429
DTM			TRITD6Av1G223200	Signal peptide peptidase-like protein	6A:606821438-606826897
DTM			TRITD6Av1G223240	Acyl-CoA-binding domain-containing protein 4	6A:606858480-606862874
DTM			TRITD6Av1G223270	Phosphatidylinositol-4-phosphate 5-kinase, putative	6A:606948756-606953120
DTM			TRITD6Av1G223510	Hepatocellular carcinoma-associated antigen 59 family protein, expressed	6A:607610988-607613383
DTM			TRITD6Av1G223640	FAD-binding Berberine family protein, putative	6A:608106498-608107225
DTM			TRITD6Av1G223650	ATP-dependent Clp protease ATP-binding subunit ClpX	6A:608152593-608198390
DTM			TRITD6Av1G223690	ATP-dependent RNA helicase	6A:608231875-608236342
DTM			TRITD6Av1G223820	ABC transporter ATP-binding protein ARB1	6A:608454018-608459860
DTM			TRITD6Av1G224140	Sucrose transporter	6A:609089033-609094080
DTM			TRITD6Av1G224200	Splicing factor 3B subunit 2	6A:609173750-609179172
DTM			TRITD6Av1G224720	Cold acclimation protein	6A:610192196-610192583
DTM			TRITD6Av1G224990	Calcium-dependent lipid-binding (CaLB domain) family protein	6A:611064418-611069814
DTM			TRITD6Av1G225850	Mitochondrial transcription termination factor family protein G	6A:612644755-612651016
DTM			TRITD6Av1G225920	integral membrane metal-binding family protein (DUF2296) G	6A:612749017-612750075
DTM			TRITD6Av1G226640	Monosaccharide-sensing protein 2	6A:614410945-614413122
DTM			TRITD6Av1G226640	Tonoplast monosaccharide transporter 2	6A:614410945-614413122
DTM			TRITD6Av1G226740	Callose synthase-like protein	6A:614534860-614548859
DTM			TRITD6Av1G226760	Callose synthase	6A:614556158-614559862
DTM			TRITD6Av1G226840	Metal tolerance-like protein	6A:614670707-614673335
DTM			TRITD6Av1G227040	Protein DETOXIFICATION	6A:614862989-614868563
DTM	Kukri_rep_c73477_888	LT934113.1	TRITD2Av1G034600	Membrane-associated 30 kDa protein, chloroplastic	2A:70547927-70551576
DTM			TRITD2Av1G034620	Endo-1,4-beta-xylanase, putative, expressed	2A:70568881-70574569
DTM			TRITD2Av1G034550	DNA-directed RNA polymerase subunit beta' G	2A:70421897-70422118
DTM			TRITD2Av1G034240	Sodium/hydrogen exchanger	2A:69834370-69837954
DTM			TRITD2Av1G034350	Glycoprotein hormones alpha chain G	2A:70055270-70055969
DTM			TRITD2Av1G034210	Beta-amylase	2A:69826133-69827876
DTM			TRITD2Av1G034270	Kinase interacting (KIP1-like) family protein	2A:69929470-69930886
DTM	Tdurum_contig49186_437	LT934123.1	TRITD7Av1G018960	Phosphate-responsive 1 family protein	7A:34602351-34603388
DTM			TRITD7Av1G019110	Oligopeptide transporter, putative	7A:34960171-34960650
DTM			TRITD7Av1G018550	Potassium transporter	7A:33854366-33856828
DTM			TRITD7Av1G018340	Disease resistance protein RPM1	7A:33470122-33471558
DTM			TRITD7Av1G018070	Phosphate transporter	7A:32853420-32855235
DTM			TRITD7Av1G017550	NAC domain-containing protein, putative	7A:31546753-31548244
DTM			TRITD7Av1G017750	Cell cycle checkpoint protein RAD1	7A:32162712-32165550
DTM			TRITD7Av1G017660	Cell cycle checkpoint protein RAD2	7A:31908571-31911167
DTM			TRITD7Av1G017240	zinc finger CCCH domain protein TE?	7A:30780092-30782694
DTM			TRITD7Av1G017210	GAGA-binding transcriptional activator	7A:30691838-30693920
DTM			TRITD7Av1G017230	Histone H1	7A:30776155-30776879
DTM			TRITD7Av1G016830	Katanin p60 ATPase-containing subunit, putative	7A:30039619-30070750
DTM			TRITD7Av1G016890	Phototropic-responsive NPH3 family protein G	7A:30214726-30215112
DTM			TRITD7Av1G013030	Seed maturation protein	7A:23460400-23460684
DTM			TRITD7Av1G013000	Seed maturation protein	7A:23435278-23435562
DTM			TRITD7Av1G016640	Seed maturation protein	7A:29802537-29802806
DTM			TRITD7Av1G016660	Seed maturation protein	7A:29804736-29804996
DTM			TRITD7Av1G015650	Mitochondrial carrier protein-like	7A:28086970-28096201
DTM			TRITD7Av1G011750	Growth-regulating factor	7A:20905388-20908162
DTM	Tdurum_contig12722_779	LT934123.1	TRITD7Av1G020380	Senescence-associated protein, putative G	7A:38402244-38402766
DTM			TRITD7Av1G020670	DNA-binding bromodomain-containing protein G	7A:39218736-39219506
DTM			TRITD7Av1G021120	Transcription initiation factor TFIID subunit 14b	7A:39839472-39842768
DTM			TRITD7Av1G021250	Mitochondrial metalloendopeptidase OMA1	7A:39963531-39965763
DTM			TRITD7Av1G021370	Ribosome production factor 1	7A:40146351-40151770
DTM			TRITD7Av1G022430	Potassium channel toxin alpha-KTx 1.1 G	7A:42865758-42866166
DTM			TRITD7Av1G025990	Fertilization independent endosperm 1 protein	7A:51617758-51623484
DTM			TRITD7Av1G023580	Replication protein A 70 kDa DNA-binding subunit	7A:45468381-45468967
DTM			TRITD7Av1G023760	translation initiation factor 3B1	7A:45767151-45768743
DTM			TRITD7Av1G025830	Sulfate transporter	7A:51367414-51371871
GFP	RAC875_c62223_86	LT934116.1	TRITD3Bv1G252970	Late embryogenesis abundant protein	3B:762764638-762765709
GFP			TRITD3Bv1G253170	E3 ubiquitin-protein ligase BRE1-like 2	3B:763653944-763663269
GFP			TRITD3Bv1G253250	ATP-sensitive inward rectifier potassium channel 11 G	3B:764009444-764010019
GFP			TRITD3Bv1G253510	Mediator complex, subunit Med7 G	3B:764747961-764749380
GFP			TRITD3Bv1G253790	UV-stimulated scaffold protein A-like protein	3B:765322385-765323770
GFP			TRITD3Bv1G254740	Phosphoribosylformylglycinamidine cyclo-ligase G	3B:767808273-767810278
GFP			TRITD3Bv1G253180	E3 ubiquitin-protein ligase BRE1-like 2 G	3B:763660652-764153161
GFP			TRITD3Bv1G251600	ATP phosphoribosyltransferase regulatory subunit G	3B:759675266-759675559
GFP	Kukri_c60966_261	LT934122.1	TRITD6Bv1G226800	Extracellular matrix-binding protein ebh G	6B:693075066-693076481
GFP			TRITD6Bv1G226820	transmembrane protein, putative (DUF594)	6B:693086291-693088450
GFP			TRITD6Bv1G226900	Receptor protein kinase, putative	6B:693249887-693252855
GFP			TRITD6Bv1G227030	Sucrose synthase	6B:693518668-693522659
GFP			TRITD6Bv1G226960	K-box region and MADS-box transcription factor family protein G	6B:693336723-693337913
GYD	RFL_Contig3481_1669	LT934112.1	TRITD1Bv1G000110	Tryptophan aminotransferase-related protein 2	1B:327500-328114
GYD	IAAV3365	LT934119.1	TRITD5Av1G203070	Tryptophan RNA-binding attenuator protein-like	5A:545368970-545372653
GYD			TRITD5Av1G203100	Seed maturation protein/ Late embryogenesis abundant protein	5A:545378342-545379240
GYD			TRITD5Av1G203100	Late embryogenesis abundant D-like protein	5A:545378342-545379240
GYD			TRITD5Av1G203320	Acyl-CoA N-acyltransferase with RING/FYVE/PHD-type zinc finger protein, putative	5A:545841174-545854435
GYD			TRITD5Av1G203460	Evolutionarily conserved C-terminal region 2	5A:546226501-546230147
GYD			TRITD5Av1G203520	Protein NDH-DEPENDENT CYCLIC ELECTRON FLOW 5	5A:546265571-546266881
GYD			TRITD5Av1G203730	Nitrate transporter 1.2	5A:546684717-546689207
GYD			TRITD5Av1G203740	Ammonium transporter	5A:546695256-546696656
GYD			TRITD5Av1G203820	Pentatricopeptide repeat-containing protein	5A:546830023-546831993
GYD			TRITD5Av1G203830	Leucine-rich receptor-like protein kinase family protein	5A:546930411-546933841
GYD			TRITD5Av1G203910	Universal stress protein family protein	5A:547155317-547165350
GYD			TRITD5Av1G204040	Transcriptional adapter ADA2	5A:547348643-547352985
GYD			TRITD5Av1G204190	Glucan endo-1,3-beta-glucosidase-like protein	5A:547740839-547742549
GYD			TRITD5Av1G204300	Oligopeptide transporter, putative	5A:547889340-547892515
GYD			TRITD5Av1G204510	Meiotic recombination protein SPO11-1	5A:548338778-548342714
GYD			TRITD5Av1G204520	Potassium channel	5A:548341699-548345831
GYD			TRITD5Av1G204570	Chaperone DnaJ-domain containing protein	5A:548461505-548464081
GYD			TRITD5Av1G204680	MADS box transcription factor	5A:549152139-549156384
GYD			TRITD5Av1G204920	Mitochondrial carrier family protein	5A:550281523-550291063
GYD			TRITD5Av1G205000	ATP-binding cassette transporter	5A:550462923-550477847
GYD			TRITD5Av1G205000	ABC transporter B family protein	5A:550462923-550477847
GYD			TRITD5Av1G205020	ATP-binding ABC transporter	5A:550488284-550493695
GYD			TRITD5Av1G205670	Alpha-1,4 glucan phosphorylase	5A:552277802-552287211
GYD			TRITD5Av1G206150	Mitotic checkpoint protein bub3.1	5A:553133450-553138779
GYD			TRITD5Av1G206160	Glutamate NMDA receptor subunit epsilon-1, putative (DUF3598)	5A:553139302-553141385
GYD			TRITD5Av1G206190	Protein ENHANCED DISEASE RESISTANCE 2-like	5A:553153004-553155336
GYD			TRITD5Av1G206750	Gibberellin-regulated protein 1	5A:554179707-554180111
GYD			TRITD5Av1G206760	NADH-ubiquinone oxidoreductase chain 5	5A:554188971-554189348
GYD			TRITD5Av1G206830	Ribosomal protein L5	5A:554208299-554209229
GYD			TRITD5Av1G206860	Gibberellin-regulated protein 1	5A:554230166-554230614
GYD			TRITD5Av1G206890	Upstream activation factor subunit spp27	5A:554309678-554311067
GYD			TRITD5Av1G206920	Phosphatase 2C family protein	5A:554323734-554326031
GYD	RAC875_c57656_170	LT934123.1	TRITD7Av1G228120	GATA transcription factor	7A:610693186-610699130
GYD			TRITD7Av1G228350	Ethylene-responsive transcription factor	7A:611151054-611153008
GYD			TRITD7Av1G228690	NADH-ubiquinone oxidoreductase 20.9 kDa subunit G	7A:612052199-612052444
GYD			TRITD7Av1G229080	Transcription elongation factor (TFIIS) family protein	7A:612481242-612482018
GYD			TRITD7Av1G229290	Zinc finger protein, putative	7A:613050399-613051691
GYD			TRITD7Av1G229290	CHY zinc finger protein	7A:613050399-613051691
GYD			TRITD7Av1G229700	ATP-dependent zinc metalloprotease FtsH	7A:613808144-613809646
GYD			TRITD7Av1G230150	Inter-alpha-trypsin inhibitor heavy chain H3, putative	7A:614910304-614915773
GYD			TRITD7Av1G230580	Phosphate import ATP-binding protein PstB	7A:616342274-616344478
GYD			TRITD7Av1G230620	Plant calmodulin-binding protein-like protein	7A:616428825-616430579
GYD			TRITD7Av1G231010	High-affinity nitrate transporter 2.2	7A:617261095-617263773
GYD			TRITD7Av1G231160	ARM repeat superfamily protein	7A:617693777-617697256
GYD			TRITD7Av1G231160	Phosphoenolpyruvate carboxylase	7A:617693777-617697256
GYD			TRITD7Av1G231160	N6-adenosine-methyltransferase subunit METTL14 G	7A:617693777-617697256
GYD			TRITD7Av1G231310	Proteasome-associated protein ECM29-like protein G	7A:617972047-617972914
GYD			TRITD7Av1G231360	Ripening related protein family	7A:618069863-618070300
GYD			TRITD7Av1G231610	Ribose-phosphate pyrophosphokinase 1 G	7A:618750394-618751679
GYD			TRITD7Av1G231620	Fe/S biogenesis protein nfuA	7A:618755173-618756183
GYD			TRITD7Av1G232260	Sugar transporter family protein	7A:620282517-620283296
GYD			TRITD7Av1G232280	Heat shock 70 kDa protein	7A:620287978-620289954
GYD			TRITD7Av1G232470	Ribosomal RNA large subunit methyltransferase E	7A:620703831-620706232
GYD			TRITD7Av1G232520	Ethanolamine ammonia-lyase light chain G	7A:620896954-620899091
GYD			TRITD7Av1G232610	Potassium voltage-gated channel subfamily H member 1	7A:621001191-621006194
GYD			TRITD7Av1G232930	Replication protein A subunit	7A:621777077-621781123
GYD			TRITD7Av1G232940	Receptor-like kinase	7A:621777077-621781124
GYD			TRITD7Av1G233000	Protein VERNALIZATION INSENSITIVE 3	7A:621820617-621825320
GYD			TRITD7Av1G233090	Mediator of RNA polymerase II transcription subunit 13-like G	7A:621897627-621897842
GYD			TRITD7Av1G233300	electron transporter, putative (Protein of unknown function, DUF547)	7A:623082976-623089005
GYD			TRITD7Av1G233710	IAA-amino acid hydrolase ILR1, putative	7A:623688087-623691192
GYD			TRITD7Av1G234060	Bifunctional uridylyltransferase/uridylyl-removing enzyme G	7A:624493948-624494298
GYD			TRITD7Av1G234130	cDNA clone:J013058P10, full insert sequence G	7A:624697861-624701339
GYD			TRITD7Av1G234490	Ethylene-responsive transcription factor, putative	7A:625530037-625530624
GYD			TRITD7Av1G234430	Transcription elongation factor (TFIIS) family protein	7A:625333058-625333831
GYD			TRITD7Av1G235990	Copper-transporting ATPase	7A:629007288-629015338
GYD			TRITD7Av1G236060	Germin-like protein 1	7A:629144768-629145504
GYD			TRITD7Av1G236120	Copper transport protein family	7A:629297804-629298634
GYD	Excalibur_c51720_84	LT934123.1	TRITD7Av1G271370	Bidirectional sugar transporter SWEET	7A:705219189-705221215
GYD			TRITD7Av1G271850	Disease resistance protein (NBS-LRR class) family	7A:705788327-705791072
GYD			TRITD7Av1G271850	Holliday junction ATP-dependent DNA helicase RuvB	7A:705788327-705791072
GYD			TRITD7Av1G272230	Hydroxycinnamoyl-CoA shikimate/quinate hydroxycinnamoyltransferase	7A:706504169-706509301
GYD			TRITD7Av1G272410	Cytokinin oxidase/dehydrogenase	7A:706845544-706848761
GYD			TRITD7Av1G272590	Protein ENHANCED DISEASE RESISTANCE 2	7A:707478740-707487622
GYD			TRITD7Av1G272800	meiosis chromosome segregation family protein G	7A:708064297-708065198
GYD			TRITD7Av1G273290	lectin-receptor kinase	7A:709260243-709273052
GYD			TRITD7Av1G273240	Mediator of RNA polymerase II transcription subunit 15a G	7A:709186098-709197588
GYD			TRITD7Av1G273580	Ubiquitin carboxyl-terminal hydrolase 2	7A:710210487-710212598
GYD			TRITD7Av1G273600	transmembrane protein, putative (DUF594)	7A:710240083-710255432
GYD			TRITD7Av1G273600	Heat shock cognate 70 kDa protein 1	7A:710240083-710255432
GYD			TRITD7Av1G274130	Lateral signaling target protein 2-like protein G	7A:711833242-711841690
GYD			TRITD7Av1G274880	11S globulin seed storage protein 2	7A:713829384-713907046
GYD			TRITD7Av1G275180	mediator of RNA polymerase II transcription subunit G	7A:714702939-714705951
GYD			TRITD7Av1G275250	ATP-dependent zinc metalloprotease FTSH	7A:714974101-714978747
GYD			TRITD7Av1G275880	Signal recognition particle 14 kDa protein	7A:716417328-716417725
GYD			TRITD7Av1G275490	transducin family protein / WD-40 repeat family protein G	7A:715672755-715675385
NET	GENE-0410_71	LT934112.1	TRITD1Bv1G169960	WRKY family transcription factor	1B:526841626-526842660
NET			TRITD1Bv1G170060	WRKY DNA-binding protein 39 G	1B:527017659-527018012
NET			TRITD1Bv1G170260	Extra-large G-like protein, putative (DUF3133)	1B:527378083-527379486
NET			TRITD1Bv1G170540	V-type proton ATPase subunit E	1B:528484674-528485902
NET			TRITD1Bv1G170550	Ulp1 protease family, C-terminal catalytic domain containing protein, expressed G	1B:528511584-528520109
NET	AX-94782013	LT934124.1	TRITD7Bv1G192950	PHD finger protein-like protein G	7B:604205332-604212485
NET			TRITD7Bv1G193040	Heat shock 70 kDa protein	7B:604387933-604392510
NET			TRITD7Bv1G193330	E3 ubiquitin-protein ligase KEG	7B:605926167-605927283
NET			TRITD7Bv1G193170	RNA polymerase II transcription mediator	7B:605101628-605104961
NET			TRITD7Bv1G193840	Mitochondrial transcription termination factor-like	7B:607431989-607432537
NET			TRITD7Bv1G193850	DNA-directed RNA polymerase subunit beta	7B:607438685-607439445
NET			TRITD7Bv1G193870	Protein kinase-like protein	7B:607457130-607458452
NET			TRITD7Bv1G193590	Protease inhibitor/seed storage/lipid transfer protein family protein G	7B:606343276-606348561
NET			TRITD7Bv1G192990	Exosome complex component rrp45 G	7B:604294393-604298058
NET			TRITD7Bv1G192590	ATP-dependent Clp protease ATP-binding subunit	7B:602762014-602765335
NET			TRITD7Bv1G192370	ATP synthase subunit alpha	7B:602256659-602257648
NET			TRITD7Bv1G192430	50S ribosomal protein L16	7B:602273739-602274627
NET			TRITD7Bv1G192290	TRAM, LAG1 and CLN8 (TLC) lipid-sensing domain containing protein	7B:601946467-601982246
PHT	AX-158602974	LT934112.1	TRITD1Bv1G189330	ATP-dependent 6-phosphofructokinase	1B:580628756-580641701
PHT			TRITD1Bv1G189370	Calcineurin B-like protein	1B:580660944-580663298
PHT			TRITD1Bv1G189510	4-hydroxy-3-methylbut-2-en-1-yl diphosphate synthase (ferredoxin) G	1B:580881017-580884866
PHT			TRITD1Bv1G189510	Pentatricopeptide repeat (PPR) superfamily protein G	1B:580881017-580884866
PHT			TRITD1Bv1G189510	Voltage-dependent L-type calcium channel subunit alpha-1C G	1B:580881017-580884866
PHT			TRITD1Bv1G189570	Receptor-like protein kinase	1B:580988293-580988886
PHT			TRITD1Bv1G189590	F-box family protein	1B:581068038-581069258
PHT			TRITD1Bv1G189630	Histone H2A	1B:581247348-581247879
PHT			TRITD1Bv1G189650	Histone H2B	1B:581343387-581343821
PHT			TRITD1Bv1G189670	ARM repeat superfamily protein G	1B:581390637-581391552
PHT			TRITD1Bv1G190420	Alpha-glucan water dikinase, chloroplastic G	1B:582665034-582676552
PHT			TRITD1Bv1G191460	DNA replication complex GINS protein PSF3	1B:585272003-585275703
PHT			TRITD1Bv1G191470	Alpha-1,3-mannosyl-glycoprotein 4-beta-N-acetylglucosaminyltransferase A G	1B:585308507-585309898
PHT			TRITD1Bv1G191200	Glycosyltransferase	1B:584302041-584303483
PHT			TRITD1Bv1G191350	Phenylalanine ammonia-lyase	1B:584980777-584981358
PHT			TRITD1Bv1G191400	Zinc finger protein	1B:585136543-585142125
PHT			TRITD1Bv1G191450	Early nodulin-like protein	1B:585270332-585271021
PHT	AX-158521163	LT934112.1	TRITD1Bv1G225170	FAD-binding Berberine family protein	1B:669564631-669575084
PHT			TRITD1Bv1G225130	Disease resistance protein (NBS-LRR class) family	1B:669420564-669604687
PHT			TRITD1Bv1G225200	Calmodulin, putative	1B:669619285-669619836
PHT			TRITD1Bv1G225210	Calcium-binding family protein	1B:669635798-669636358
PHT			TRITD1Bv1G225220	Calmodulin, putative	1B:669650161-669650721
PHT			TRITD1Bv1G225280	Sigma factor sigB regulation protein rsbQ	1B:669805177-669807329
PHT			TRITD1Bv1G225300	ATPase E1-E2 type family protein / haloacid dehalogenase-like hydrolase family protein G	1B:669824684-669825101
PHT			TRITD1Bv1G225310	Calcium-dependent lipid-binding (CaLB domain) plant phosphoribosyltransferase family protein G	1B:669834978-669835389
PHT			TRITD1Bv1G225620	Disease resistance protein (NBS-LRR class) family	1B:670519100-670683112
PHT			TRITD1Bv1G225690	Heat shock family protein	1B:670815850-670816809
PHT			TRITD1Bv1G225700	Heat shock family protein	1B:670821535-670822656
PHT			TRITD1Bv1G225710	Transcription factor, putative	1B:670826214-670827545
PHT			TRITD1Bv1G225730	ATP-dependent Clp protease proteolytic subunit	1B:670832105-670835581
PHT			TRITD1Bv1G225730	ATP-dependent Clp protease proteolytic subunit	1B:670832105-670835581
PHT			TRITD1Bv1G225780	2-aminoethanethiol dioxygenase	1B:671208516-671210548
PHT			TRITD1Bv1G225870	ARM repeat superfamily protein	1B:671559238-671562076
PHT			TRITD1Bv1G225900	Inositol 1,4,5-trisphosphate receptor type 3 G	1B:671572749-671581382
PHT			TRITD1Bv1G225940	DNA damage-binding protein 1	1B:671583917-671593184
PHT			TRITD1Bv1G225960	ARM repeat superfamily protein G	1B:671595483-671596359
PHT			TRITD1Bv1G226010	Rhomboid-like protein G	1B:671781803-671782218
PHT			TRITD1Bv1G226080	cleavage and polyadenylation specificity factor 73 kDa subunit-II G	1B:671995344-671996597
PHT			TRITD1Bv1G226130	Protein synthesis factor, GTP-binding G	1B:672182368-672461222
PHT			TRITD1Bv1G226130	DNA topoisomerase 2-associated protein PAT1 G	1B:672182368-672461222
PHT			TRITD1Bv1G226130	E3 UFM1-protein ligase-like protein G	1B:672182368-672461222
PHT			TRITD1Bv1G226150	Cytokinin riboside 5'-monophosphate phosphoribohydrolase G	1B:672236468-672240546
PHT			TRITD1Bv1G226150	5-methyltetrahydropteroyltriglutamate--homocysteine methyltransferase G	1B:672246849-672247515
PHT			TRITD1Bv1G226170	Glutamate dehydrogenase	1B:672246849-672247515
PHT	AX-95259256	LT934112.1	TRITD1Bv1G024650	E3 SUMO-protein ligase SIZ1	1B:63068291-63082163
PHT			TRITD1Bv1G024660	P-loop containing nucleoside triphosphate hydrolases superfamily protein G	1B:63085157-63085786
PHT	wsnp_BE443745A_Ta_2_1	LT934119.1	TRITD5Av1G155130	Cellulose synthase, putative	5A:431841519-431847377
PHT			TRITD5Av1G155220	Cytoplasmic dynein 2 light intermediate chain 1 G	5A:431933867-431936885
PHT			TRITD5Av1G155220	Eukaryotic translation initiation factor 3 subunit M G	5A:431933867-431936886
PHT			TRITD5Av1G156060	Sister chromatid cohesion protein DCC1 G	5A:433630134-433630499
PHT			TRITD5Av1G157190	Disease resistance protein	5A:435108804-435111782
PHT			TRITD5Av1G157200	WRKY transcription factor	5A:435114209-435117187
PHT			TRITD5Av1G157760	Heat shock protein 90	5A:436211988-436215300
PHT			TRITD5Av1G157760	Chaperone protein htpG family protein	5A:436211988-436215300
PHT			TRITD5Av1G157810	Sodium/hydrogen exchanger	5A:436303683-436310883
PHT			TRITD5Av1G157970	Dihydroflavonol-4-reductase	5A:436792367-436794541
PHT			TRITD5Av1G158030	Cinnamoyl-CoA reductase 4	5A:436878071-436880697
PHT			TRITD5Av1G158450	Lipid-binding serum glycoprotein	5A:437636039-437639591
PHT			TRITD5Av1G158460	FAD-binding Berberine family protein	5A:437650158-437651735
PHT			TRITD5Av1G159750	C2 calcium/lipid-binding and GRAM domain protein	5A:440079963-440082287
PHT			TRITD5Av1G159810	ETHYLENE INSENSITIVE 3-like 3 protein	5A:440284639-440286477
PHT			TRITD5Av1G159830	Beta-glucosidase, putative	5A:440299757-440302591
PHT			TRITD5Av1G160330	Auxin efflux carrier family protein	5A:441644516-441659913
PHT			TRITD5Av1G160370	Splicing factor U2af small subunit A	5A:441667237-441668184
PHT			TRITD5Av1G160450	Chaperone DnaK	5A:441711277-441714256
PHT			TRITD5Av1G160460	Cinnamoyl-CoA reductase 4	5A:441809851-441811840
PHT			TRITD5Av1G160460	Cinnamoyl-CoA reductase family protein	5A:441809851-441811840
PHT			TRITD5Av1G160400	plant/protein (Protein of unknown function, DUF538)	5A:441671833-441695559
PHT	BS00091519_51	LT934120.1	TRITD5Bv1G001690	11S seed storage protein G	5B:5053977-5054579
PHT			TRITD5Bv1G001700	Werner Syndrome-like exonuclease	5B:5053977-5054579
PHT			TRITD5Bv1G001710	Serine protease SplC	5B:5063457-5064176
PHT			TRITD5Bv1G001720	Sterol-8,7-isomerase	5B:5101394-5103783
PHT			TRITD5Bv1G001770	P-loop containing nucleoside triphosphate hydrolases superfamily protein	5B:5174451-5177775
PHT			TRITD5Bv1G001770	GTPase	5B:5174451-5177775
PHT			TRITD5Bv1G001770	GTP binding protein	5B:5174451-5177775
PHT			TRITD5Bv1G001770	Glutamate--tRNA ligase	5B:5174451-5177775
PHT			TRITD5Bv1G001780	Cytochrome P450-like protein	5B:5178666-5198798
PHT			TRITD5Bv1G001830	Terpene cyclase/mutase family member	5B:5230723-5237911
PHT			TRITD5Bv1G001860	CHCH domain containing protein, expressed G	5B:5279607-5280417
PHT			TRITD5Bv1G002150	Signal recognition particle 14 kDa protein	5B:5899472-5899869
PHT			TRITD5Bv1G002420	Ras-related and estrogen-regulated growth inhibitor G	5B:6120536-6120860
PHT			TRITD5Bv1G002450	transmembrane protein, putative (DUF247)	5B:6133792-6134991
PHT			TRITD5Bv1G002470	Serine/threonine-protein kinase	5B:6204744-6205460
PHT			TRITD5Bv1G002480	Disease resistance protein (NBS-LRR class) family	5B:6227888-6232245
PHT			TRITD5Bv1G002500	NBS-LRR disease resistance protein	5B:6495763-6499942
PHT			TRITD5Bv1G002510	Serine/threonine-protein kinase	5B:6508703-6510856
PHT			TRITD5Bv1G002520	Receptor-like protein kinase	5B:6597252-6604857
PHT			TRITD5Bv1G002650	Protein kinase family protein	5B:6810678-6811271
PHT			TRITD5Bv1G002720	UDP-N-acetylglucosamine--N-acetylmuramyl-(pentapeptide) pyrophosphoryl-undecaprenol N-acetylglucosamine transferase G	5B:6866205-6888259
PHT			TRITD5Bv1G002800	Homeobox protein BEL1 like	5B:7236504-7239360
PHT			TRITD5Bv1G002800	BEL1-like homeodomain protein 6	5B:7236504-7239360
PHT			TRITD5Bv1G002860	Lipoxygenase	5B:7390170-7393536
PHT			TRITD5Bv1G002960	Serine protease HtrA-like	5B:7620972-7629712
PHT	AX-95154560	LT934122.1	TRITD6Bv1G041810	F-box family protein	6B:121063060-121064307
PHT			TRITD6Bv1G041420	BURP domain protein RD22	6B:119859620-119860181
PHT			TRITD6Bv1G041450	Geranylgeranyl pyrophosphate synthase	6B:119893585-119894652
PHT			TRITD6Bv1G041460	RNA-binding family protein	6B:119904205-119908124
PHT			TRITD6Bv1G041490	DNA ligase G	6B:120057767-120057997
PHT			TRITD6Bv1G041650	Pentatricopeptide repeat-containing protein	6B:120801385-120827283
PHT			TRITD6Bv1G041660	Signal recognition particle protein	6B:120829712-120831538
PHT			TRITD6Bv1G041740	transmembrane protein, putative (DUF594)	6B:120951639-120953975
PHT			TRITD6Bv1G041840	Oligopeptide transporter	6B:121144299-121151612
PHT	Tdurum_contig75127_589	LT934124.1	TRITD7Bv1G225630	protein kinase family protein	7B:697951030-697952983
PHT			TRITD7Bv1G225630	receptor kinase 1	7B:697951030-697952983
PHT			TRITD7Bv1G225630	Receptor-like protein kinase	7B:697951030-697952983
PHT			TRITD7Bv1G225600	Heavy metal transport/detoxification superfamily protein, putative	7B:697814293-697815540
PHT			TRITD7Bv1G225610	lectin-receptor kinase	7B:697860951-697871090
PHT			TRITD7Bv1G225560	NADH-ubiquinone oxidoreductase chain 3	7B:697789286-697789702
PHT			TRITD7Bv1G225570	30S ribosomal protein S12	7B:697789747-697790124
PHT			TRITD7Bv1G225580	Cytochrome c oxidase subunit 2	7B:697790435-697791337
PHT			TRITD7Bv1G225460	Chalcone synthase	7B:697481222-697482899
PHT			TRITD7Bv1G225430	50S ribosomal protein L9	7B:697401194-697401826
PHT			TRITD7Bv1G225400	Hydroxysteroid dehydrogenase, putative	7B:697248452-697364933
PHT			TRITD7Bv1G225370	Disease resistance protein	7B:697132455-697134002
PHT			TRITD7Bv1G225390	NBS-LRR disease resistance protein-like	7B:697226855-697234553
PHT			TRITD7Bv1G225240	Two-component response regulator G	7B:696634738-696715764
PHT			TRITD7Bv1G225300	Disease resistance protein RPM1	7B:696829111-696926316
PHT			TRITD7Bv1G225010	DNA topoisomerase G	7B:696288914-696289444
PHT			TRITD7Bv1G225060	Eukaryotic aspartyl protease family protein	7B:696308952-696309884
PHT			TRITD7Bv1G225070	12-oxophytodienoate reductase-like protein	7B:696326210-696327322
PHT			TRITD7Bv1G224940	Cytokinin oxidase/dehydrogenase	7B:695978424-695981969
PHT			TRITD7Bv1G225000	Hydroxycinnamoyl-CoA shikimate/quinate hydroxycinnamoyltransferase	7B:696281491-696284899
PHT			TRITD7Bv1G224660	Late embryogenesis abundant (LEA) hydroxyproline-rich glycoprotein family G	7B:695186526-695186950
PHT			TRITD7Bv1G224580	RNAse THREE-like protein 3 G	7B:694978232-694986572
PHT			TRITD7Bv1G224580	MLO-like protein G	7B:694978232-694986572
PHT			TRITD7Bv1G224580	ubiquitin-specific protease 15 G	7B:694978232-694986572
PHT			TRITD7Bv1G224580	Signal transduction histidine-protein kinase BarA G	7B:694978232-694986572
PHT			TRITD7Bv1G224060	Bidirectional sugar transporter SWEET	7B:693399305-693401311
PHT			TRITD7Bv1G223870	Dual specificity phosphatase family protein	7B:693071785-693077656
PHT			TRITD7Bv1G223970	Cobalt-precorrin-7 C(5)-methyltransferase G	7B:693167416-693167691
PHT			TRITD7Bv1G224040	RNA polymerase II transcription mediator G	7B:693376337-693378022
PHT			TRITD7Bv1G223170	Acetyl-coenzyme A synthetase	7B:691776151-691785794
PHT			TRITD7Bv1G223170	NAD(P)H-quinone oxidoreductase subunit J, chloroplastic	7B:691776151-691785794
PHT			TRITD7Bv1G222200	Dehydrogenase/reductase SDR family protein	7B:689728774-689729846
PHT			TRITD7Bv1G222210	magnesium transporter NIPA (DUF803)	7B:689730497-689733547
PHT			TRITD7Bv1G221280	Calcium-dependent lipid-binding domain-containing protein	7B:687870851-687874243
PHT			TRITD7Bv1G218970	Amino acid transporter-like protein	7B:681996205-681997689
PHT			TRITD7Bv1G218880	Calcium-binding protein	7B:681845286-681900943
PHT			TRITD7Bv1G218790	Sugar transporter	7B:681719753-681725419
SPL	Tdurum_contig45715_1246	LT934112.1	TRITD1Bv1G105410	Vacuolar protein sorting-associated protein 52	1B:314296788-314323681
SPL			TRITD1Bv1G105630	Myosin-related family protein	1B:314865169-314881413
SPL			TRITD1Bv1G105650	Protease inhibitor/seed storage/lipid transfer family protein	1B:314882063-314882593
SPL			TRITD1Bv1G105720	Pentatricopeptide repeat-containing protein	1B:315037562-315047157
SPL			TRITD1Bv1G105740	GRAM domain-containing protein / ABA-responsive protein-related	1B:315065123-315066084
SPL			TRITD1Bv1G105900	DNA-directed RNA polymerase subunit beta	1B:315733221-315749714
SPL			TRITD1Bv1G106010	Ubiquitin carboxyl-terminal hydrolase-like protein	1B:315912799-316215230
SPL			TRITD1Bv1G106250	MATH domain containing protein	1B:316963218-316974345
SPL			TRITD1Bv1G106360	RNA-binding KH domain-containing protein	1B:317188254-317192100
SPL			TRITD1Bv1G106480	Katanin p80 WD40 repeat-containing subunit B1 homolog	1B:317452214-317455254
SPL			TRITD1Bv1G106510	ABC transporter G family member	1B:317638003-317642059
SPL			TRITD1Bv1G106560	DNA topoisomerase family	1B:317791152-317831685
SPL			TRITD1Bv1G106740	WAT1-related protein	1B:318232182-318235859
SPL			TRITD1Bv1G106740	Transporter protein	1B:318232182-318235859
SPL			TRITD1Bv1G106750	Cysteine/Histidine-rich C1 domain family protein G	1B:318239015-318239596
SPL			TRITD1Bv1G106830	Alpha-galactosidase	1B:318408715-318414278
SPL			TRITD1Bv1G106840	Serine/threonine protein phosphatase 7 long form isogeny	1B:318415761-318416515
SPL			TRITD1Bv1G107010	Aquaporin	1B:318817661-318818691
SPL			TRITD1Bv1G107030	Receptor kinase	1B:318905482-318907562
SPL			TRITD1Bv1G107030	Leucine-rich receptor-like protein kinase family protein	1B:318905482-318907562
SPL			TRITD1Bv1G107040	Chloroplast inner envelope protein, putative, expressed	1B:318961422-318967996
SPL			TRITD1Bv1G107040	50S ribosomal protein L7/L12	1B:318961422-318967996
SPL	Tdurum_contig76960_213	LT934113.1	TRITD2Av1G176580	5'-AMP-activated protein kinase subunit beta	2A:491991819-492001791
SPL			TRITD2Av1G176580	SNF1-related protein kinase regulatory subunit beta-1	2A:491991819-492001791
SPL			TRITD2Av1G176620	Potassium transporter	2A:492195592-492198990
SPL			TRITD2Av1G176580	5'-AMP-activated protein kinase subunit gamma	2A:491991819-492001791
SPL			TRITD2Av1G176510	Heavy metal transport/detoxification superfamily protein G	2A:491565986-491566880
SPL			TRITD2Av1G176570	Pentatricopeptide repeat-containing protein	2A:491565986-491566880
SPL			TRITD2Av1G176230	Nudix hydrolase	2A:490939109-490940861
SPL			TRITD2Av1G176330	Ethylene-responsive transcription factor, putative	2A:491113662-491116580
SPL			TRITD2Av1G175580	Cytochrome b-c1 complex subunit Rieske, mitochondrial	2A:489777510-489779384
SPL			TRITD2Av1G175810	Werner Syndrome-like exonuclease	2A:490216750-490217796
SPL			TRITD2Av1G175960	glycosyltransferase family exostosin protein	2A:490512203-490514478
SPL			TRITD2Av1G175520	Glycine--tRNA ligase	2A:489514677-489518767
SPL	Kukri_c17062_618	LT934113.1	TRITD2Av1G187800	XH/XS domain-containing family protein	2A:522053211-522055816
SPL			TRITD2Av1G187830	Ribosome maturation factor RimP	2A:522053211-522055816
SPL			TRITD2Av1G187830	S-adenosyl-L-methionine-dependent methyltransferases superfamily protein G	2A:522053211-522055816
SPL			TRITD2Av1G187840	Pectinesterase	2A:522058608-522059993
SPL			TRITD2Av1G187850	Tuftelin interacting protein 11 domain containing protein	2A:522058608-522059993
SPL			TRITD2Av1G187920	transmembrane protein	2A:522200955-522202739
SPL			TRITD2Av1G188080	Glycolipid transfer protein domain-containing protein	2A:522200955-522202739
SPL			TRITD2Av1G188090	Zinc finger CCCH domain-containing protein 28	2A:522592584-522596913
SPL			TRITD2Av1G188100	Anaphase promoting complex/cyclosome subunit G	2A:522603422-522604027
SPL			TRITD2Av1G188780	Nuclear speckle splicing regulatory protein 1	2A:524676331-524680272
SPL			TRITD2Av1G188970	Regulator of nonsense transcripts UPF3	2A:525493235-525500044
SPL			TRITD2Av1G189400	Auxin response factor	2A:526390282-526394891
SPL			TRITD2Av1G189470	Pentatricopeptide repeat-containing protein	2A:526748048-526749637
SPL			TRITD2Av1G189490	Acyl-CoA N-acyltransferase	2A:526757053-526762842
SPL			TRITD2Av1G189500	Response regulator	2A:526763602-526765572
SPL			TRITD2Av1G189610	Beta-1,3-galactosyltransferase-like protein G	2A:527076707-527077233
SPL			TRITD2Av1G189640	Chloride channel protein	2A:527359422-527365005
SPL			TRITD2Av1G189680	DUF538 family protein, putative (Protein of unknown function, DUF538)	2A:527430289-527430762
SPL			TRITD2Av1G189770	1,4-alpha-glucan-branching enzyme	2A:527773812-527795107
SPL			TRITD2Av1G189800	Protein phosphatase methylesterase 1	2A:527822036-527826957
SPL			TRITD2Av1G189840	plasminogen activator inhibitor	2A:527827578-527828902
SPL			TRITD2Av1G190040	Ethylene responsive transcription factor	2A:528183967-528184500
SPL			TRITD2Av1G190200	NADH-quinone oxidoreductase subunit B 2 G	2A:528464523-528465676
SPL			TRITD2Av1G190210	Glutathione S-transferase family protein	2A:528479549-528483196
SPL			TRITD2Av1G190210	Thioredoxin family protein	2A:528479549-528483196
SPL			TRITD2Av1G190230	AGAMOUS-like MADS-box transcription factor	2A:528486323-528488338
SPL			TRITD2Av1G190240	12-oxophytodienoate reductase-like protein	2A:528492069-528494595
SPL			TRITD2Av1G190450	COX assembly mitochondrial protein 2-like protein	2A:528958433-528958935
SPL			TRITD2Av1G190460	Non-lysosomal glucosylceramidase G	2A:529034103-529034459
SPL			TRITD2Av1G190470	NAC domain protein	2A:529038465-529039727
SPL			TRITD2Av1G190550	60 kDa chaperonin	2A:529198859-529204132
SPL			TRITD2Av1G190600	Ring finger protein, putative	2A:529454657-529455487
SPL			TRITD2Av1G190930	S-adenosyl-L-methionine-dependent methyltransferases superfamily protein G	2A:530377604-530379078
SPL			TRITD2Av1G191050	Histone H2B	2A:530748604-530749062
SPL			TRITD2Av1G191180	PHD finger alfin-like protein	2A:531180914-531183741
SPL			TRITD2Av1G191200	Potassium channel	2A:531184608-531188000
SPL			TRITD2Av1G191220	Heat-shock protein, putative	2A:531236105-531236764
SPL			TRITD2Av1G191250	RmlC-like cupins superfamily protein	2A:531289538-531290033
SPL			TRITD2Av1G191540	Small nuclear ribonucleoprotein	2A:532108397-532111096
SPL			TRITD2Av1G191550	Phospholipid-transporting ATPase	2A:532126333-532127094
SPL			TRITD2Av1G191560	organic solute transporter ostalpha protein (DUF300) G	2A:532130153-532130497
SPL			TRITD2Av1G191570	CTP synthase G	2A:532134671-532135360
SPL	Kukri_c3096_1411	LT934114.1	TRITD2Bv1G108120	RING/FYVE/PHD zinc finger protein, putative	2B:311423127-311438099
SPL			TRITD2Bv1G108120	Acyl-CoA N-acyltransferase with RING/FYVE/PHD-type zinc finger protein, putative	2B:311423127-311438099
SPL			TRITD2Bv1G109400	WW domain-binding protein 11 G	2B:315410434-315427994
SPL			TRITD2Bv1G109560	E3 ubiquitin-protein ligase	2B:316041878-316042468
SPL			TRITD2Bv1G109760	Splicing factor family protein	2B:316041878-316042468
SPL			TRITD2Bv1G109760	DNA damage-binding protein	2B:316699459-316718910
SPL			TRITD2Bv1G109900	Disintegrin and metalloproteinase domain-containing protein 29 G	2B:317532318-317536311
SPL			TRITD2Bv1G109970	Kinase family protein	2B:317986497-317989952
SPL			TRITD2Bv1G110570	NADH oxidoreductase F subunit	2B:320723590-320730418
SPL			TRITD2Bv1G110860	HAUS augmin-like complex subunit 3	2B:321671910-321693889
SPL			TRITD2Bv1G111260	RNA-binding protein	2B:322434401-322437342
SPL			TRITD2Bv1G111340	Protein GRIP	2B:323031311-323072432
SPL			TRITD2Bv1G112160	cellulose synthase-like A3 G	2B:325841012-325843118
SPL			TRITD2Bv1G113350	Cytosine-specific methyltransferase	2B:330396047-330404417
SPL			TRITD2Bv1G113530	Mediator of RNA polymerase II transcription subunit 14	2B:330964459-330981323
SPL			TRITD2Bv1G113600	Inactive purple acid phosphatase-like protein G	2B:331177150-331177395
SPL			TRITD2Bv1G113620	C2 calcium/lipid-binding and GRAM domain protein	2B:331186756-331189884
SPL			TRITD2Bv1G113620	Multiple C2 and transmembrane domain-containing protein 1	2B:331186756-331189884
SPL			TRITD2Bv1G113660	Acetyl-coenzyme A synthetase	2B:331203577-331205531
SPL			TRITD2Bv1G105020	Werner Syndrome-like exonuclease	2B:298254947-298256007
SPL			TRITD2Bv1G105050	Spindle and kinetochore-associated protein 1-like protein	2B:298439132-298444592
SPL	AX-94615777	LT934119.1	TRITD5Av1G196090	Isopentenyl-diphosphate delta-isomerase	5A:528349849-528350159
SPL			TRITD5Av1G196150	Kinesin-like G	5A:528543180-528546012
SPL			TRITD5Av1G196160	Cation-chloride cotransporter 1	5A:528543180-528546012
SPL			TRITD5Av1G196200	60 kDa chaperonin	5A:528657083-528661259
SPL			TRITD5Av1G196480	DCD (Development and Cell Death) domain protein	5A:529437636-529441177
SPL			TRITD5Av1G196480	NAD(P)H-quinone oxidoreductase subunit H, chloroplastic	5A:529437636-529441177
SPL			TRITD5Av1G196500	Calcineurin-like metallo-phosphoesterase superfamily	5A:529608949-529615134
SPL			TRITD5Av1G196510	Receptor-like protein kinase	5A:529633674-529634333
SPL			TRITD5Av1G196510	Receptor kinase	5A:529633674-529634333
SPL			TRITD5Av1G196600	Zinc metalloprotease Rip1 G	5A:529824973-529827872
SPL			TRITD5Av1G196630	receptor kinase 1	5A:529833375-529843183
SPL			TRITD5Av1G196650	Protein kinase, putative	5A:529857868-529860522
SPL			TRITD5Av1G196770	GPI mannosyltransferase 1	5A:530062206-530065468
SPL			TRITD5Av1G196780	Methionine import ATP-binding protein MetN	5A:530064737-530069569
SPL			TRITD5Av1G197100	Werner Syndrome-like exonuclease	5A:530666888-530669981
SPL			TRITD5Av1G197120	Thioesterase family protein	5A:530793912-530794575
SPL			TRITD5Av1G197200	CoA ligase	5A:530968802-530970432
SPL			TRITD5Av1G197210	RNA-binding protein	5A:530976072-530977994
SPL			TRITD5Av1G197220	Protein DETOXIFICATION	5A:530976072-530977994
SPL			TRITD5Av1G197480	Manganese-dependent ADP-ribose/CDP-alcohol diphosphatase	5A:531551844-531557604
SPP	RAC875_c400_193	LT934112.1	TRITD1Bv1G000110	Tryptophan aminotransferase-related protein 2	1B:327500-328114
SPP			TRITD1Bv1G001050	Holliday junction ATP-dependent DNA helicase RuvB	1B:2409899-2412917
SPP			TRITD1Bv1G000600	Hydroxycinnamoyl-CoA shikimate/quinate hydroxycinnamoyltransferase	1B:1163067-1183045
SPP			TRITD1Bv1G000640	Protein IQ-DOMAIN 1 G	1B:1400959-1401324
SPP			TRITD1Bv1G000710	Chaperone protein dnaJ, putative	1B:1557579-1560700
SPP			TRITD1Bv1G001590	Vacuolar membrane-associated protein IML1 G	1B:3945275-3946974
SPP	AX-89760660	LT934112.1	TRITD1Bv1G166820	Zinc finger CCCH domain-containing protein 4	1B:518699664-518701642
SPP			TRITD1Bv1G166840	Multidrug resistance outer membrane protein MdtP	1B:518728252-518730537
SPP			TRITD1Bv1G167110	UDP-GLUCOSE PYROPHOSPHORYLASE 1	1B:519057378-519065351
SPP			TRITD1Bv1G167110	UDP-sugar pyrophosphorylase	1B:519057378-519065351
SPP			TRITD1Bv1G167220	Ammonium transporter	1B:519270986-519273660
SPP			TRITD1Bv1G167400	Histone H4	1B:519794510-519794821
SPP	AX-158597411	LT934114.1	TRITD2Bv1G036450	WRKY transcription factor	2B:90102354-90104417
SPP			TRITD2Bv1G036480	Mitochondrial transcription termination factor-like	2B:90193454-90193960
SPP			TRITD2Bv1G036520	tRNA (Guanine(26)-N(2))-dimethyltransferase	2B:90264257-90270903
SPP			TRITD2Bv1G036540	Vacuolar sorting receptor family protein	2B:90274903-90279460
SPP			TRITD2Bv1G036640	B3 domain-containing protein	2B:90422160-90429341
SPP			TRITD2Bv1G036790	Transcription factor	2B:90728677-90733188
SPP			TRITD2Bv1G036970	Alpha-galactosidase	2B:90992844-91000301
SPP			TRITD2Bv1G036990	transcription repressor	2B:91043826-91044647
SPP			TRITD2Bv1G037010	Actin-related protein 2/3 complex subunit 5	2B:91074643-91076454
SPP			TRITD2Bv1G037070	Transcription repressor OFP17	2B:91174053-91174880
SPP			TRITD2Bv1G037200	B12D protein	2B:91638568-91639180
SPP			TRITD2Bv1G037210	Thiamin pyrophosphokinase 1	2B:91646387-91648284
SPP			TRITD2Bv1G037230	Sentrin-specific protease	2B:91677417-91685200
SPP			TRITD2Bv1G037270	Potassium transporter	2B:91864356-91868320
SPP			TRITD2Bv1G037290	Zinc finger, C2H2	2B:91912056-91913027
SPP			TRITD2Bv1G037460	Non-specific serine/threonine protein kinase	2B:92438640-92440202
SPP			TRITD2Bv1G037750	WEAK movement UNDER BLUE LIGHT-like protein	2B:93399200-93401380
SPP			TRITD2Bv1G037830	Acyl-CoA dehydrogenase-related family protein G	2B:93650984-93653797
SPP			TRITD2Bv1G037900	pre-mRNA splicing factor-like protein G	2B:93736572-93739844
SPP			TRITD2Bv1G038790	Acyl-CoA dehydrogenase	2B:96408069-96420894
SPP			TRITD2Bv1G038820	Ethylene-responsive transcription factor	2B:96442019-96442742
SPP			TRITD2Bv1G038830	60S ribosomal protein L18	2B:96443200-96445057
SPP			TRITD2Bv1G039600	splicing factor-like protein	2B:98739108-98743183
SPP			TRITD2Bv1G039600	RNA binding protein	2B:98739108-98743183
SPP			TRITD2Bv1G039610	Universal stress protein	2B:98743592-98744362
SPP			TRITD2Bv1G040430	60S ribosome subunit biogenesis protein NIP7 homolog	2B:100393428-100397014
SPP			TRITD2Bv1G040430	Photosystem I reaction center subunit N	2B:100393428-100397014
SPP			TRITD2Bv1G040470	Flowering-promoting factor 1-like protein 1 G	2B:100468124-100468429
SPP			TRITD2Bv1G040670	Heavy metal transport/detoxification superfamily protein, putative	2B:100744442-100745736
SPP			TRITD2Bv1G040680	GH3 family protein	2B:100753391-100757344
SPP			TRITD2Bv1G041020	CsAtPR5 G	2B:101658045-101658560
SPP			TRITD2Bv1G041070	Calcium-dependent lipid-binding (CaLB domain) family protein	2B:101908375-101909394
SPP	Tdurum_contig25602_212	LT934114.1	TRITD2Bv1G184170	E3 ubiquitin-protein ligase	2B:544061468-544062265
SPP			TRITD2Bv1G184190	Syntaxin 81	2B:544063219-544066809
SPP			TRITD2Bv1G184200	Ypt/Rab-GAP domain of gyp1p superfamily protein G	2B:544067273-544071678
SPP			TRITD2Bv1G184220	Sphingolipid delta-4 desaturase	2B:544098667-544100886
SPP			TRITD2Bv1G184290	Expansin-B17	2B:544098667-544100886
SPP			TRITD2Bv1G184290	Beta-expansin	2B:544321683-544325275
SPP			TRITD2Bv1G184300	Signal recognition particle 54 kDa protein G	2B:544328825-544330034
SPP			TRITD2Bv1G184310	Transcription factor tfiiic, tau55-like protein, putative	2B:544424755-544426669
SPP			TRITD2Bv1G184320	Sugar transporter, putative	2B:544427436-544430916
SPP			TRITD2Bv1G184350	Alpha 1,4-glycosyltransferase family protein, putative	2B:544735983-544737401
SPP			TRITD2Bv1G184360	RNA polymerase II C-terminal domain phosphatase-like protein	2B:544739755-544747831
SPP			TRITD2Bv1G184410	WD-repeat protein, putative	2B:544899752-544904576
SPP			TRITD2Bv1G184590	Starch synthase, chloroplastic/amyloplastic	2B:545766407-545768972
SPP			TRITD2Bv1G184650	ethylene-responsive transcription factor	2B:545766407-545768972
SPP			TRITD2Bv1G184690	Ferredoxin-thioredoxin reductase, variable chain	2B:545941422-545941883
SPP			TRITD2Bv1G184790	P-loop containing nucleoside triphosphate hydrolases superfamily protein G	2B:546230578-546232931
SPP			TRITD2Bv1G184850	ABC transporter G family member	2B:546318234-546322776
SPP			TRITD2Bv1G185080	Ribosomal RNA small subunit methyltransferase J G	2B:546761363-546765726
SPP			TRITD2Bv1G185090	Mitochondrial intermembrane space import and assembly protein 40 G	2B:546766537-546768847
SPP			TRITD2Bv1G185100	Endosomal targeting BRO1-like domain protein	2B:546767879-546776640
SPP			TRITD2Bv1G185150	GRAM domain-containing protein / ABA-responsive protein-related	2B:546968298-547161272
SPP			TRITD2Bv1G185460	Major facilitator superfamily protein	2B:548056823-548065655
SPP	AX-94631122	LT934115.1	TRITD3Av1G274700	NADH-ubiquinone oxidoreductase chain 4 G	3A:722018935-722020797
SPP			TRITD3Av1G274720	NADH dehydrogenase subunit 2	3A:722023136-722023729
SPP			TRITD3Av1G274790	NudC domain-containing protein, putative	3A:722068151-722131409
SPP			TRITD3Av1G274860	DUF630 family protein, putative (DUF630 and DUF632)	3A:722240694-722244097
SPP			TRITD3Av1G274870	tRNA uridine 5-carboxymethylaminomethyl modification enzyme MnmG	3A:722244801-722250368
SPP			TRITD3Av1G274910	E3 Ubiquitin ligase family protein	3A:722326888-722352940
SPP			TRITD3Av1G275490	Mitochondrial import inner membrane translocase subunit TIM16	3A:723428500-723430343
SPP			TRITD3Av1G275580	E3 ubiquitin-protein ligase	3A:723577014-723578195
SPP			TRITD3Av1G275710	Disease resistance protein RPP13	3A:723857817-723963720
SPP			TRITD3Av1G275710	NBS-LRR disease resistance protein, putative	3A:723857817-723963721
SPP			TRITD3Av1G275780	MIRO-related GTP-ase 3 G	3A:723969806-723970057
SPP			TRITD3Av1G275790	CBS domain-containing protein-like G	3A:723976614-723977156
SPP	BS00110281_51	LT934117.1	TRITD4Av1G258440	Hydroxycinnamoyl-CoA shikimate/quinate hydroxycinnamoyltransferase	4A:724954504-724956139
SPP			TRITD4Av1G258520	Leucine-rich receptor-like protein kinase family protein	4A:725075397-725077607
SPP			TRITD4Av1G258280	Ferredoxin--NADP reductase	4A:724529109-724529459
SPP			TRITD4Av1G258290	SKP1-like protein	4A:724529109-724529459
SPP			TRITD4Av1G258300	B3 domain-containing protein	4A:724544015-724544668
SPP			TRITD4Av1G258310	Aspartic proteinase nepenthesin-1	4A:724669486-724670847
SPP			TRITD4Av1G258430	Chaperone protein DnaK	4A:724908512-724910182
SPP			TRITD4Av1G258550	Hydroxycinnamoyl-CoA shikimate/quinate hydroxycinnamoyltransferase	4A:725192920-725194454
SPP			TRITD4Av1G258710	Grain length protein	4A:725456490-725458677
SPP			TRITD4Av1G258710	G-protein gamma subunit 2 G	4A:725456490-725458677
SPP			TRITD4Av1G258720	MYB-related transcription factor	4A:725459685-725505241
SPP			TRITD4Av1G258740	Site-determining protein	4A:725525700-725527533
SPP	AX-158591111	LT934123.1	TRITD7Av1G126700	Exocyst complex component Sec8-like G	7A:320292619-320338489
SPP			TRITD7Av1G126730	Serine/Threonine-kinase, putative (DUF1296) G	7A:320335538-320340148
SPP			TRITD7Av1G126790	L-arabinose isomerase G	7A:320595829-320596777
SPP			TRITD7Av1G127010	Activator of 90 kDa heat shock ATPase-like protein	7A:321772459-321774788
SPP			TRITD7Av1G127020	Regulator of chromosome condensation (RCC1) family protein	7A:321786251-321796730
SPP			TRITD7Av1G127490	Polypyrimidine tract-binding protein	7A:323159041-323168714
SPP			TRITD7Av1G127750	myosin-binding protein (Protein of unknown function, DUF593)	7A:323654598-323658544
SPP			TRITD7Av1G128520	ABC transporter ATP-binding protein	7A:326962600-326968606
SPP			TRITD7Av1G128670	Conserved oligomeric Golgi complex subunit 3	7A:327357795-327387358
SPP			TRITD7Av1G129220	Ribonuclease E/G family protein	7A:329365612-329394931
SPP			TRITD7Av1G129260	DNA topoisomerase	7A:329421207-329421656
SPP			TRITD7Av1G129360	Aspartic proteinase nepenthesin-1 G	7A:329539470-329540164
SPP			TRITD7Av1G129440	E3 ubiquitin-protein ligase SINA-like 10	7A:329913788-329917220
SPP			TRITD7Av1G129440	E3 ubiquitin-protein ligase SINA-like 10 G	7A:329913788-329917220
SPP			TRITD7Av1G129490	RNA binding protein	7A:330094773-330098925
SPP			TRITD7Av1G130000	Heme oxygenase-like, multi-helical protein	7A:331718611-331721746
SPP			TRITD7Av1G130390	Chloroplast envelope membrane protein	7A:333371386-333378531
SPP			TRITD7Av1G131260	Signal recognition particle 54 kDa protein	7A:337405403-337405878
SPP			TRITD7Av1G131530	Chaperone protein clpB	7A:338369267-338373976
SPP			TRITD7Av1G131920	Hydrophobic family protein G	7A:339711832-339712282
SPP			TRITD7Av1G131980	Glucose-1-phosphate adenylyltransferase	7A:339999400-340007286
SPP			TRITD7Av1G132220	phospholipase D alpha 2 G	7A:340821519-340826073
SPP			TRITD7Av1G132310	Histone-lysine N-methyltransferase	7A:341292540-341306579
SPP			TRITD7Av1G132310	Histone-lysine N-methyltransferase ATXR3	7A:341292540-341306579
TGW	AX-158606713	LT934112.1	TRITD1Bv1G175760	Glycerol-3-phosphate dehydrogenase [NAD(+)]	1B:541953861-541956412
TGW			TRITD1Bv1G175950	Cellulose synthase-like protein	1B:542241089-542243791
TGW			TRITD1Bv1G176000	GRF zinc finger family protein, expressed TE?	1B:542348296-542348920
TGW			TRITD1Bv1G176070	Blue copper protein	1B:542488005-542488585
TGW			TRITD1Bv1G176360	Hydroxyproline-rich glycoprotein family protein, putative	1B:543527723-543529676
TGW			TRITD1Bv1G176370	Phosphoglycerate kinase	1B:543530750-543533405
TGW			TRITD1Bv1G176400	Mitochondrial transcription termination factor family protein, putative	1B:543547494-543555345
TGW			TRITD1Bv1G176690	Structural maintenance of chromosomes protein	1B:544276729-544287036
TGW			TRITD1Bv1G176830	Ethylene-responsive factor-like transcription factor	1B:544878459-544879181
TGW			TRITD1Bv1G176920	transmembrane protein, putative (DUF594)	1B:545388833-545389710
TGW			TRITD1Bv1G176940	Transcription factor TFIIIB component B	1B:545393764-545397280
TGW			TRITD1Bv1G176960	Early light-induced protein	1B:545400794-545401460
TGW			TRITD1Bv1G177000	zinc finger CCCH domain protein TE?	1B:545498421-545502904
TGW			TRITD1Bv1G177050	Udp-glucose 4,6-dehydratase	1B:545781280-545782386
TGW			TRITD1Bv1G177060	E3 ubiquitin-protein ligase	1B:545904571-545908993
TGW			TRITD1Bv1G177080	Ribosomal protein L11 methyltransferase	1B:545980023-545982038
TGW			TRITD1Bv1G177090	Glyoxysomal processing protease, glyoxysomal	1B:545982860-545987381
TGW			TRITD1Bv1G177110	carboxyl-terminal peptidase, putative (DUF239)	1B:546171279-546172868
TGW			TRITD1Bv1G177360	U3 small nucleolar RNA-associated protein 15-like protein G	1B:547236765-547237421
TGW			TRITD1Bv1G177460	DNA mismatch repair protein MutS	1B:547521986-547531239
TGW			TRITD1Bv1G177540	Blue copper protein	1B:547614469-547614996
TGW			TRITD1Bv1G177570	Protein translation factor SUI1-like protein	1B:547805786-547806595
TGW			TRITD1Bv1G177580	actin cytoskeleton-regulatory complex pan-like protein G	1B:547810338-547812293
TGW	AX-158541767	LT934116.1	TRITD3Bv1G022780	Transcription factor IWS1, putative	3B:58780331-58784221
TGW			TRITD3Bv1G022830	Superoxide dismutase [Cu-Zn]	3B:59010849-59015626
TGW			TRITD3Bv1G022840	BTB/POZ domain-containing protein	3B:59023679-59026479
TGW			TRITD3Bv1G022850	Pyridoxal phosphate (PLP)-dependent transferases superfamily protein	3B:59069319-59070172
TGW			TRITD3Bv1G022850	DNA-directed RNA polymerase subunit beta'	3B:59069319-59070172
TGW			TRITD3Bv1G023070	Chromatin remodeling factor, putative	3B:59489520-59497331
TGW			TRITD3Bv1G023070	DNA/RNA helicase protein	3B:59489520-59497331
TGW			TRITD3Bv1G023080	NBS-LRR disease resistance protein	3B:59502095-59621268
TGW			TRITD3Bv1G023190	Ribosomal RNA large subunit methyltransferase H	3B:59754501-59759503
TGW			TRITD3Bv1G023320	Lipid II:glycine glycyltransferase	3B:60220836-60222594
TGW			TRITD3Bv1G023390	Bifunctional protein FolD	3B:60441735-60444509
TGW			TRITD3Bv1G023420	DHHC-type zinc finger family protein TE?	3B:60589438-60590574
TGW			TRITD3Bv1G023570	FBD-associated F-box protein	3B:61222967-61224924
TGW			TRITD3Bv1G023580	E3 ubiquitin-protein ligase	3B:61234900-61685269
TGW			TRITD3Bv1G023880	WUSCHEL-related homeobox	3B:62602349-62603796
TGW			TRITD3Bv1G023920	NBS-LRR disease resistance protein	3B:62673721-62676687
TGW			TRITD3Bv1G024020	Carotenoid cleavage dioxygenase	3B:62996637-63000302
TGW			TRITD3Bv1G024720	NH(3)-dependent NAD(+) synthetase	3B:65502075-65510562
TGW			TRITD3Bv1G024780	Chaperone protein DnaJ G	3B:65593385-65595697
TGW			TRITD3Bv1G024800	Major facilitator superfamily protein G	3B:65612393-65612605
TGW			TRITD3Bv1G024940	Very-long-chain (3R)-3-hydroxyacyl-CoA dehydratase	3B:65773258-65776469
TGW			TRITD3Bv1G024970	Protein transport protein SEC61 gamma subunit	3B:65858971-65859264
TGW			TRITD3Bv1G025080	Cellulose synthase	3B:66241201-66242023
TGW			TRITD3Bv1G025680	Na(+)-translocating NADH-quinone reductase subunit A G	3B:68004204-68004602
TGW	BS00071597_51	LT934116.1	TRITD3Bv1G268290	Cytochrome P450 family protein, expressed	3B:802453434-802455293
TGW			TRITD3Bv1G268320	Eukaryotic translation initiation factor 3 subunit M	3B:802549092-802551603
TGW			TRITD3Bv1G268360	PLATZ transcription factor	3B:802726786-802727738
TGW			TRITD3Bv1G268380	ARM repeat superfamily protein	3B:802738572-802747834
TGW			TRITD3Bv1G269080	Glucan endo-1,3-beta-glucosidase, putative	3B:803719534-803721109
TGW			TRITD3Bv1G269140	Myb/SANT-like DNA-binding domain protein	3B:803849572-803850312
TGW			TRITD3Bv1G269180	phospholipase C 2 G	3B:803900689-803901300
TGW			TRITD3Bv1G269190	Protein DETOXIFICATION G	3B:803923620-803924546
TGW			TRITD3Bv1G269270	Alpha/beta-Hydrolases superfamily protein	3B:804624220-804625987
TGW			TRITD3Bv1G269490	DNA mismatch repair protein MutL	3B:805650608-805656726
TGW			TRITD3Bv1G269500	RNA binding protein	3B:805657328-805661886
TGW			TRITD3Bv1G269560	Ribosomal protein S3 G	3B:805718314-805718775
TGW			TRITD3Bv1G269570	NADH dehydrogenase subunit 2	3B:805735415-805735729
TGW			TRITD3Bv1G269620	NADH-ubiquinone oxidoreductase chain 1	3B:805806495-805807013
TGW	RAC875_c41315_157	LT934119.1	TRITD5Av1G155130	Cellulose synthase-like protein	5A:431841519-431847377
TGW			TRITD5Av1G155220	cytoplasmic dynein 2 light intermediate chain G	5A:431933867-431936885
TGW			TRITD5Av1G155220	Eukaryotic translation initiation factor 3 subunit M G	5A:431933867-431936885
TGW			TRITD5Av1G155430	Protein translocase subunit SecA G	5A:432448976-432449203
TGW			TRITD5Av1G155650	carboxyl-terminal peptidase (DUF239)	5A:432980626-432993234
TGW			TRITD5Av1G155880	F-box family protein	5A:433323640-433325201
TGW			TRITD5Av1G156060	Sister chromatid cohesion protein DCC1 G	5A:433630134-433630499
TGW			TRITD5Av1G156240	Zinc transporter, putative	5A:433803674-433805288
TGW			TRITD5Av1G156410	Nuclear factor Y subunit C	5A:434031429-434032040
TGW			TRITD5Av1G156560	BURP domain protein RD22	5A:434221918-434232570
TGW			TRITD5Av1G156630	Mechanosensitive ion channel	5A:434262945-434265989
TGW			TRITD5Av1G156690	Photosystem I reaction center subunit V	5A:434314776-434315210
TGW			TRITD5Av1G156700	WPP domain-interacting protein 1 G	5A:434316529-434320246
TGW			TRITD5Av1G156980	Caffeoyl-CoA O-methyltransferase	5A:434685127-434686301
TGW			TRITD5Av1G157030	Heat shock protein, putative	5A:434777132-434778208
TGW			TRITD5Av1G156390	cDNA clone:002-134-A11, full insert sequence G	5A:434008574-434008828
TGW			TRITD5Av1G156620	Protein LTV1	5A:434251787-434255243
TGW			TRITD5Av1G156790	Glycosyltransferase	5A:434445139-434446551
TGW			TRITD5Av1G157110	Pentatricopeptide repeat-containing protein	5A:434980278-434983171
TGW			TRITD5Av1G157190	Disease resistance protein	5A:435108804-435111782
TGW	AX-158564275	LT934121.1	TRITD6Av1G185390	Microtubule-associated protein 70-2	6A:526260263-526267227
TGW			TRITD6Av1G185520	RNA-dependent RNA polymerase	6A:526582589-526589297
TGW			TRITD6Av1G185530	MACPF domain-containing protein	6A:526604369-526610258
TGW			TRITD6Av1G185570	Dihydroorotate dehydrogenase (Quinone)	6A:526696316-526701007
TGW			TRITD6Av1G185710	ATP-dependent RNA helicase, putative	6A:526957390-526962633
TGW			TRITD6Av1G185850	magnesium transporter 7 G	6A:527206160-527206381
TGW			TRITD6Av1G186050	Trafficking protein particle complex subunit 5 G	6A:527574737-527575021
TGW			TRITD6Av1G186060	Oxidation resistance protein 1	6A:527577250-527583171
TGW			TRITD6Av1G186140	Phospholipid--sterol O-acyltransferase	6A:527687565-527694935
TGW			TRITD6Av1G187040	ethylene-responsive transcription factor	6A:529670981-529671967
TGW			TRITD6Av1G187060	DNA polymerase III PolC-type	6A:529695991-529698499
TGW			TRITD6Av1G186130	integral membrane protein (Protein of unknown function DUF92, transmembrane) U	6A:527683051-527685543
TGW			TRITD6Av1G186770	TPR repeat-containing thioredoxin TTL4	6A:529219045-529222797
TGW			TRITD6Av1G187230	DNA-directed RNA polymerase subunit beta G	6A:530098503-530101773
TGW			TRITD6Av1G187410	senescence-associated family protein, putative (DUF581)	6A:530332998-530334530
TGW			TRITD6Av1G187510	Membrane-anchored ubiquitin-fold protein	6A:530567322-530569835
TGW			TRITD6Av1G187520	Methyltransferase-like	6A:530571380-530573161
TGW			TRITD6Av1G187590	Alpha-galactosidase	6A:530739504-530742210
TGW			TRITD6Av1G187600	Pentatricopeptide repeat-containing protein	6A:530743030-530744931
TGW	wsnp_Ex_rep_c66939_65371026	LT934123.1	TRITD7Av1G002620	Methylsterol monooxygenase 2-1	7A:5043169-5057138
TGW			TRITD7Av1G002690	disease resistance protein (TIR-NBS-LRR class)	7A:5198140-5198919
TGW			TRITD7Av1G002760	NBS-LRR-like resistance protein	7A:5314163-5318041
TGW			TRITD7Av1G002810	Histidine-containing phosphotransfer protein	7A:5376132-5378544
TGW			TRITD7Av1G002820	Mitochondrial pyruvate carrier	7A:5393942-5396555
TGW			TRITD7Av1G002940	Signal peptidase complex catalytic subunit SEC11 G	7A:5563658-5563999
TGW			TRITD7Av1G002900	receptor kinase 1	7A:5465706-5593463
TGW			TRITD7Av1G002990	Mitochondrial pyruvate carrier	7A:5645426-5647960
TGW			TRITD7Av1G003000	Protein transport protein SEC16B-like protein	7A:5698140-5707831
TGW			TRITD7Av1G003370	ATPase E1-E2 type family protein / haloacid dehalogenase-like hydrolase family protein G	7A:6141165-6142816
TGW			TRITD7Av1G003430	GRF zinc finger family protein	7A:6232631-6233268
TGW			TRITD7Av1G003440	cyclin-dependent kinase-activating kinase assembly factor-related / CDK-activating kinase assembly factor-like protein G	7A:6258414-6259118
TGW			TRITD7Av1G003460	PPPDE putative thiol peptidase family protein	7A:6263181-6265538
TGW			TRITD7Av1G003500	Leucine-rich repeat receptor-like protein kinase family protein	7A:6357740-6360775
TGW			TRITD7Av1G003540	keratin-associated protein (DUF819)	7A:6374496-6376171
TGW			TRITD7Av1G003700	Grain length protein G	7A:6466834-6468849
TGW			TRITD7Av1G003710	MYB-related transcription factor G	7A:6469871-6473511
TGW			TRITD7Av1G003720	cDNA clone:J023132J12, full insert sequence G	7A:6474403-6479969
TGW			TRITD7Av1G003730	Site-determining protein	7A:6480823-6482602
TGW	AX-94640059	LT934123.1	TRITD7Av1G261590	Two-component response regulator	7A:685038677-685043151
TGW			TRITD7Av1G261600	Aspartic proteinase nepenthesin-1	7A:685047159-685048487
TGW			TRITD7Av1G261660	Eukaryotic aspartyl protease family protein	7A:685085655-685086971
TGW			TRITD7Av1G261750	Aspartic proteinase nepenthesin-1	7A:685244898-685250826
TGW			TRITD7Av1G261880	Plant/T31B5-30 protein	7A:685581886-685583763
TGW			TRITD7Av1G261890	Bidirectional sugar transporter SWEET	7A:685588583-685590476
TGW			TRITD7Av1G261980	Alkaline alpha-galactosidase seed imbibition protein	7A:685724479-685725105
TGW			TRITD7Av1G262110	DNA-directed RNA polymerase	7A:685822239-685830285
TGW			TRITD7Av1G262200	Low temperature and salt responsive protein	7A:685992748-685994014
TGW			TRITD7Av1G261840	Heptahelical transmembrane protein 2	7A:685546757-685548584
TGW			TRITD7Av1G262300	Low temperature and salt responsive protein	7A:686118206-686118552
TGW			TRITD7Av1G262310	Zinc finger C-x8-C-x5-C-x3-H type family protein TE?	7A:686121072-686123371
TGW			TRITD7Av1G262390	BTB/POZ domain protein, putative (DUF177)	7A:686218198-686220144
TGW			TRITD7Av1G262430	Ribonucleoside-diphosphate reductase G	7A:686234894-686235405
TGW			TRITD7Av1G262010	Cytochrome oxidase assembly 3, mitochondrial G	7A:685759293-685760045
TGW			TRITD7Av1G262490	Protein phosphatase 2c, putative	7A:686308361-686312205
TGW			TRITD7Av1G262500	Photosystem II reaction center PsbP family protein	7A:686342874-686348391
TGW			TRITD7Av1G262530	Zinc finger RNA-binding protein	7A:686357152-686359491
TGW			TRITD7Av1G262550	Cytochrome P450 family protein, expressed	7A:686368365-686369934
TGW			TRITD7Av1G262700	Histone-lysine N-methyltransferase	7A:686651199-686657911
TGW			TRITD7Av1G262770	Chaperone protein dnaJ	7A:686967494-686967967
TGW			TRITD7Av1G262820	Phospholipase D Z G	7A:686993009-686996756
